# Supplementary material for: catena-Poly[[[aqua­manganese(III)]-μ-(E)-5-bromo-N-[2-(5-bromo-2-oxidobenzyl­idene­amino)-4-nitro­phen­yl]-2-oxidobenzamidato] N,N-dimethyl­fomamide monosolvate]
Source: Acta Crystallogr Sect E Struct Rep Online. 2012 Mar 3;68(Pt 4):m365–6. doi: 10.1107/S1600536812008501 (PMC3343787; doi:10.1107/S1600536812008501)
Supplement: Supplementary file 1 [file e-68-0m365-sup1.cif]

##############################################################################
#                                                                            #
# This CIF contains the data in a paper accepted for publication in          #
# Acta Crystallographica Section E. It conforms to the requirements of       #
# Notes for Authors for Acta Crystallographica Section E, and has been       #
# peer reviewed under the auspices of the IUCr Commission on Journals.       #
#                                                                            #
# Full details of the Crystallographic Information File format               #
# are given in the paper "The Crystallographic Information File (CIF):       #
# a New Standard Archive File for Crystallography" by S. R. Hall, F. H.      #
# Allen and I. D. Brown [Acta Cryst. (1991), A47, 655-685].                  #
#                                                                            #
# The current version of the core CIF dictionary is obtainable from          #
# ftp://ftp.iucr.org/pub/cif_core.dic.                                       #
#                                                                            #
# Software is freely available for graphical display of the structure(s)     #
# in this CIF. For information consult the CIF software page                 #
# http://www.iucr.org/resources/cif/software.                                #
#                                                                            #
# This file may be used for bona fide research purposes within the           #
# scientific community so long as proper attribution is given to the journal # 
# article from which it was obtained.                                        #
#                                                                            #
##############################################################################
data_global
_audit_creation_method     'form.cif (version 2.0)'
_journal_data_validation_number     ?
_journal_date_recd_electronic     2012-02-21
_journal_date_accepted     2012-02-25
_journal_name_full     'Acta Crystallographica, Section E'
_journal_year     2012
_journal_volume     68
_journal_issue      4
_journal_page_first     m365
_journal_page_last     m366
_journal_paper_category     QM
_journal_paper_doi     10.1107/S1600536812008501
_journal_coeditor_code     IS5080
_publ_contact_author_name     'Prof. Fun, Hoong-Kun'
_publ_contact_author_address
;
      X-ray Crystallography Unit
      School of Physics
      Universiti Sains Malaysia
      11800 USM, Penang
      MALAYSIA
;
_publ_contact_author_email     'hkfun@usm.my'
_publ_contact_author_fax     '604 6579150'
_publ_contact_author_phone     '604 6533652'
_publ_section_title
;\
<i>catena</i>-Poly[[[aquamanganese(III)]-\m-(<i>E</i>)-5-bromo-<i>N</i>-[2-(5-\
bromo-2-oxidobenzylideneamino)-4-nitrophenyl]-2-oxidobenzamidato]
<i>N</i>,<i>N</i>-dimethylfomamide monosolvate]
;
loop_
    _publ_author_name
    _publ_author_footnote
    _publ_author_address
    'Abeer Mohamed Farag' ?
;
      School of Chemical Sciences
      Universiti Sains Malaysia
      11800 USM, Penang
      Malaysia
;
    'Teoh Siang Guan' ?
;
      School of Chemical Sciences
      Universiti Sains Malaysia
      11800 USM, Penang
      Malaysia
;
    'Hasnah Osman' ?
;
      School of Chemical Sciences
      Universiti Sains Malaysia
      11800 USM, Penang
      Malaysia
;
    'Madhukar Hemamalini' ?
;
      X-ray Crystallography Unit
      School of Physics
      Universiti Sains Malaysia
      11800 USM, Penang
      Malaysia
;
    'Hoong-Kun Fun'
;
      Thomson Reuters ResearcherID: A-3561-2009.
;
;
      X-ray Crystallography Unit
      School of Physics
      Universiti Sains Malaysia
      11800 USM, Penang
      Malaysia
;
data_I
_audit_creation_method     SHELXL-97
_chemical_name_systematic
;
<i>catena</i>-Poly[[[aquamanganese(III)]-\m-(<i>E</i>)-5-bromo-
<i>N</i>-[2-(5-bromo-2-oxidobenzylideneamino)-4-nitrophenyl]-
2-oxidobenzamidato] <i>N</i>,<i>N</i>-dimethylfomamide monosolvate]
;
_chemical_name_common     ?
_chemical_formula_moiety     'C20 H12 Br2 Mn N3 O6, C3 H7 N O'
_chemical_formula_sum     'C23 H19 Br2 Mn N4 O7'
_chemical_formula_iupac     '[Mn (C20 H10 Br2 N3 O5) (H2 O)], C3 H7 N O'
_chemical_formula_weight     678.18
_chemical_melting_point     ?
_symmetry_cell_setting     monoclinic
_symmetry_space_group_name_H-M     'P 21/c'
_symmetry_space_group_name_Hall     '-P 2ybc'
loop_
    _symmetry_equiv_pos_as_xyz
    'x, y, z'
    '-x, y+1/2, -z+1/2'
    '-x, -y, -z'
    'x, -y-1/2, z-1/2'
_cell_length_a     11.0746(6)
_cell_length_b     24.9781(13)
_cell_length_c     9.5563(5)
_cell_angle_alpha     90.00
_cell_angle_beta     114.6580(10)
_cell_angle_gamma     90.00
_cell_volume     2402.4(2)
_cell_formula_units_Z     4
_cell_measurement_reflns_used     7902
_cell_measurement_theta_min     3.18
_cell_measurement_theta_max     31.81
_cell_measurement_temperature     100.00(10)
_exptl_crystal_description     block
_exptl_crystal_colour     brown
_exptl_crystal_size_max     0.52
_exptl_crystal_size_mid     0.17
_exptl_crystal_size_min     0.11
_exptl_crystal_density_diffrn     1.875
_exptl_crystal_density_meas     ?
_exptl_crystal_density_method     'not measured'
_exptl_crystal_F_000     1344
_exptl_absorpt_coefficient_mu     3.930
_exptl_absorpt_correction_type     multi-scan
_exptl_absorpt_process_details     '(<i>SADABS</i>; Bruker, 2009)'
_exptl_absorpt_correction_T_min     0.2344
_exptl_absorpt_correction_T_max     0.6717
_exptl_special_details
;
The crystal was placed in the cold stream of an Oxford Cryosystems
Cobra open-flow nitrogen cryostat (Cosier & Glazer, 1986) operating
at 100.0(1)K.
;
_diffrn_ambient_temperature     100.00(10)
_diffrn_radiation_type     MoK\a
_diffrn_radiation_wavelength     0.71073
_diffrn_radiation_source     'fine-focus sealed tube'
_diffrn_radiation_monochromator     graphite
_diffrn_measurement_device_type
;
Bruker APEXII DUO CCD area-detector diffractometer
;
_diffrn_measurement_method     '\f and \w scans'
_diffrn_detector_area_resol_mean     .
_diffrn_reflns_number     27005
_diffrn_reflns_av_R_equivalents     0.0315
_diffrn_reflns_av_sigmaI/netI     0.0320
_diffrn_reflns_theta_min     2.60
_diffrn_reflns_theta_max     31.81
_diffrn_reflns_theta_full     31.81
_diffrn_measured_fraction_theta_max     0.995
_diffrn_measured_fraction_theta_full     0.995
_diffrn_reflns_limit_h_min     -16
_diffrn_reflns_limit_h_max     16
_diffrn_reflns_limit_k_min     -36
_diffrn_reflns_limit_k_max     37
_diffrn_reflns_limit_l_min     -14
_diffrn_reflns_limit_l_max     14
_diffrn_standards_number     0
_diffrn_standards_interval_count     .
_diffrn_standards_interval_time     .
_diffrn_standards_decay_%     ?
_refine_special_details
;
 Refinement of F^2^ against ALL reflections.  The weighted R-factor wR and
 goodness of fit S are based on F^2^, conventional R-factors R are based
 on F, with F set to zero for negative F^2^. The threshold expression of
 F^2^ > 2\s(F^2^) is used only for calculating R-factors(gt) etc. and is
 not relevant to the choice of reflections for refinement.  R-factors based
 on F^2^ are statistically about twice as large as those based on F, and R-
 factors based on ALL data will be even larger.
;
_reflns_number_total     8188
_reflns_number_gt     6617
_reflns_threshold_expression     I>2\s(I)
_refine_ls_structure_factor_coef     Fsqd
_refine_ls_matrix_type     full
_refine_ls_R_factor_all     0.0476
_refine_ls_R_factor_gt     0.0337
_refine_ls_wR_factor_gt     0.0801
_refine_ls_wR_factor_ref     0.0853
_refine_ls_goodness_of_fit_ref     1.019
_refine_ls_restrained_S_all     1.019
_refine_ls_number_reflns     8188
_refine_ls_number_parameters     344
_refine_ls_number_restraints     0
_refine_ls_hydrogen_treatment     mixed
_refine_ls_weighting_scheme     calc
_refine_ls_weighting_details
         'calc w=1/[\s^2^(Fo^2^)+(0.0410P)^2^+1.7977P] where P=(Fo^2^+2Fc^2^)/3'
_atom_sites_solution_hydrogens     geom
_atom_sites_solution_primary     direct
_atom_sites_solution_secondary     difmap
_refine_ls_shift/su_max     0.003
_refine_ls_shift/su_mean     0.000
_refine_diff_density_max     1.851
_refine_diff_density_min     -0.618
_refine_ls_extinction_method     none
_refine_ls_extinction_coef     ?
loop_
    _atom_type_symbol
    _atom_type_description
    _atom_type_scat_dispersion_real
    _atom_type_scat_dispersion_imag
    _atom_type_scat_source
    'C' 'C' 0.0033 0.0016
                         'International Tables Vol C Tables 4.2.6.8 and 6.1.1.4'
    'H' 'H' 0.0000 0.0000
                         'International Tables Vol C Tables 4.2.6.8 and 6.1.1.4'
    'N' 'N' 0.0061 0.0033
                         'International Tables Vol C Tables 4.2.6.8 and 6.1.1.4'
    'O' 'O' 0.0106 0.0060
                         'International Tables Vol C Tables 4.2.6.8 and 6.1.1.4'
    'Br' 'Br' -0.2901 2.4595
                         'International Tables Vol C Tables 4.2.6.8 and 6.1.1.4'
    'Mn' 'Mn' 0.3368 0.7283
                         'International Tables Vol C Tables 4.2.6.8 and 6.1.1.4'
_computing_data_collection     'APEX2 (Bruker, 2009)'
_computing_cell_refinement     'SAINT (Bruker, 2009)'
_computing_data_reduction     'SAINT (Bruker, 2009)'
_computing_structure_solution     'SHELXTL (Sheldrick, 2008)'
_computing_structure_refinement     'SHELXTL (Sheldrick, 2008)'
_computing_molecular_graphics     'SHELXTL (Sheldrick, 2008)'
_computing_publication_material
                             'SHELXTL (Sheldrick, 2008) and PLATON (Spek, 2009)'
loop_
    _atom_site_type_symbol
    _atom_site_label
    _atom_site_fract_x
    _atom_site_fract_y
    _atom_site_fract_z
    _atom_site_U_iso_or_equiv
    _atom_site_adp_type
    _atom_site_calc_flag
    _atom_site_refinement_flags
    _atom_site_occupancy
    _atom_site_symmetry_multiplicity
    _atom_site_disorder_assembly
    _atom_site_disorder_group
    Mn Mn1 0.32207(3) 0.285186(10) 1.10714(3) 0.01283(6) Uani d . 1 1 . .
    Br Br1 0.39872(2) -0.002567(8) 1.29527(2) 0.02540(6) Uani d . 1 1 . .
    Br Br2 0.00337(3) 0.540295(9) 0.75613(3) 0.03831(8) Uani d . 1 1 . .
    O O1 0.19454(14) 0.31410(5) 0.92195(14) 0.0161(2) Uani d . 1 1 . .
    O O2 0.28189(14) 0.21775(5) 1.01810(15) 0.0162(3) Uani d . 1 1 . .
    O O3 0.65113(16) 0.47920(6) 1.64497(17) 0.0250(3) Uani d . 1 1 . .
    O O4 0.76182(19) 0.42584(7) 1.83364(18) 0.0345(4) Uani d . 1 1 . .
    N N1 0.37015(15) 0.35574(6) 1.20959(17) 0.0132(3) Uani d . 1 1 . .
    N N2 0.44814(15) 0.25853(6) 1.31031(17) 0.0130(3) Uani d . 1 1 . .
    N N3 0.68440(17) 0.43404(7) 1.69974(19) 0.0196(3) Uani d . 1 1 . .
    C C1 0.15509(18) 0.36422(7) 0.8920(2) 0.0155(3) Uani d . 1 1 . .
    C C2 0.0566(2) 0.37633(8) 0.7440(2) 0.0207(4) Uani d . 1 1 . .
    H H2 0.0211 0.3490 0.6722 0.025 Uiso calc R 1 1 . .
    C C3 0.0124(2) 0.42798(8) 0.7046(2) 0.0239(4) Uani d . 1 1 . .
    H H3 -0.0516 0.4355 0.6063 0.029 Uiso calc R 1 1 . .
    C C4 0.0636(2) 0.46918(8) 0.8124(3) 0.0240(4) Uani d . 1 1 . .
    C C5 0.1582(2) 0.45925(8) 0.9576(2) 0.0212(4) Uani d . 1 1 . .
    H H5 0.1906 0.4870 1.0283 0.025 Uiso calc R 1 1 . .
    C C6 0.20647(19) 0.40668(7) 0.9997(2) 0.0163(3) Uani d . 1 1 . .
    C C7 0.30926(19) 0.40035(7) 1.1515(2) 0.0154(3) Uani d . 1 1 . .
    H H7 0.3347 0.4306 1.2137 0.019 Uiso calc R 1 1 . .
    C C8 0.47310(18) 0.35266(7) 1.36140(19) 0.0130(3) Uani d . 1 1 . .
    C C9 0.53061(18) 0.39672(7) 1.4535(2) 0.0149(3) Uani d . 1 1 . .
    H H9 0.5039 0.4313 1.4178 0.018 Uiso calc R 1 1 . .
    C C10 0.62842(19) 0.38799(7) 1.5994(2) 0.0157(3) Uani d . 1 1 . .
    C C11 0.6734(2) 0.33696(8) 1.6552(2) 0.0177(3) Uani d . 1 1 . .
    H H11 0.7412 0.3324 1.7530 0.021 Uiso calc R 1 1 . .
    C C12 0.6157(2) 0.29309(7) 1.5628(2) 0.0169(3) Uani d . 1 1 . .
    H H12 0.6452 0.2588 1.5986 0.020 Uiso calc R 1 1 . .
    C C13 0.51269(18) 0.30003(7) 1.4150(2) 0.0135(3) Uani d . 1 1 . .
    C C14 0.44056(18) 0.20846(7) 1.3632(2) 0.0141(3) Uani d . 1 1 . .
    C C15 0.38604(18) 0.16400(7) 1.2496(2) 0.0142(3) Uani d . 1 1 . .
    C C16 0.41170(19) 0.11188(7) 1.3105(2) 0.0162(3) Uani d . 1 1 . .
    H H16 0.4619 0.1069 1.4155 0.019 Uiso calc R 1 1 . .
    C C17 0.3626(2) 0.06804(7) 1.2151(2) 0.0177(3) Uani d . 1 1 . .
    C C18 0.2833(2) 0.07434(7) 1.0590(2) 0.0182(3) Uani d . 1 1 . .
    H H18 0.2489 0.0446 0.9964 0.022 Uiso calc R 1 1 . .
    C C19 0.25639(19) 0.12505(7) 0.9983(2) 0.0166(3) Uani d . 1 1 . .
    H H19 0.2018 0.1294 0.8943 0.020 Uiso calc R 1 1 . .
    C C20 0.30947(18) 0.17067(7) 1.0900(2) 0.0138(3) Uani d . 1 1 . .
    O O6 0.47681(14) 0.19817(5) 1.50376(15) 0.0162(3) Uani d . 1 1 . .
    O O1W 0.15751(15) 0.28059(7) 1.18541(18) 0.0203(3) Uani d . 1 1 . .
    O O5 0.94801(16) 0.27762(6) 1.48344(18) 0.0259(3) Uani d . 1 1 . .
    N N4 0.84158(18) 0.32089(7) 1.2543(2) 0.0202(3) Uani d . 1 1 . .
    C C21 0.9247(2) 0.28447(8) 1.3460(3) 0.0232(4) Uani d . 1 1 . .
    H H21 0.9687 0.2625 1.3039 0.028 Uiso calc R 1 1 . .
    C C22 0.7663(2) 0.35587(9) 1.3091(3) 0.0269(4) Uani d . 1 1 . .
    H H22A 0.7843 0.3468 1.4135 0.040 Uiso calc R 1 1 . .
    H H22B 0.6731 0.3516 1.2455 0.040 Uiso calc R 1 1 . .
    H H22C 0.7915 0.3924 1.3044 0.040 Uiso calc R 1 1 . .
    C C23 0.8221(2) 0.32762(9) 1.0947(2) 0.0250(4) Uani d . 1 1 . .
    H H23A 0.8686 0.2998 1.0680 0.037 Uiso calc R 1 1 . .
    H H23B 0.8558 0.3619 1.0826 0.037 Uiso calc R 1 1 . .
    H H23C 0.7290 0.3255 1.0285 0.037 Uiso calc R 1 1 . .
    H H1W2 0.110(4) 0.2602(15) 1.142(4) 0.051(11) Uiso d . 1 1 . .
    H H2W2 0.180(3) 0.2712(12) 1.269(4) 0.034(8) Uiso d . 1 1 . .
loop_
    _atom_site_aniso_label
    _atom_site_aniso_U_11
    _atom_site_aniso_U_22
    _atom_site_aniso_U_33
    _atom_site_aniso_U_12
    _atom_site_aniso_U_13
    _atom_site_aniso_U_23
    Mn1 0.01673(13) 0.01111(12) 0.00881(11) -0.00105(9) 0.00349(10) -0.00144(9)
    Br1 0.03687(12) 0.01250(9) 0.02373(10) 0.00229(8) 0.00957(9) 0.00146(7)
    Br2 0.03147(13) 0.01713(10) 0.04152(14) 0.00359(8) -0.00934(10) 0.00522(9)
    O1 0.0204(6) 0.0140(6) 0.0106(5) -0.0001(5) 0.0030(5) -0.0002(4)
    O2 0.0241(7) 0.0107(6) 0.0119(5) -0.0022(5) 0.0057(5) -0.0014(4)
    O3 0.0333(8) 0.0129(6) 0.0223(7) -0.0034(6) 0.0050(6) -0.0013(5)
    O4 0.0465(10) 0.0217(7) 0.0162(7) -0.0040(7) -0.0059(7) -0.0030(6)
    N1 0.0153(7) 0.0128(6) 0.0105(6) -0.0011(5) 0.0043(5) -0.0012(5)
    N2 0.0158(7) 0.0113(6) 0.0106(6) -0.0006(5) 0.0044(5) -0.0018(5)
    N3 0.0230(8) 0.0168(7) 0.0161(7) -0.0034(6) 0.0052(6) -0.0032(6)
    C1 0.0163(8) 0.0155(8) 0.0132(7) -0.0015(6) 0.0047(6) -0.0003(6)
    C2 0.0209(9) 0.0195(9) 0.0151(8) -0.0017(7) 0.0011(7) 0.0001(7)
    C3 0.0203(9) 0.0212(9) 0.0204(9) 0.0007(7) -0.0013(8) 0.0041(7)
    C4 0.0218(10) 0.0160(8) 0.0261(10) 0.0017(7) 0.0019(8) 0.0038(7)
    C5 0.0193(9) 0.0146(8) 0.0222(9) 0.0002(7) 0.0014(7) -0.0002(7)
    C6 0.0172(8) 0.0150(8) 0.0137(8) -0.0003(6) 0.0034(7) -0.0005(6)
    C7 0.0170(8) 0.0136(7) 0.0143(8) 0.0000(6) 0.0050(7) -0.0012(6)
    C8 0.0138(8) 0.0128(7) 0.0107(7) -0.0004(6) 0.0036(6) -0.0010(6)
    C9 0.0164(8) 0.0137(7) 0.0142(7) -0.0011(6) 0.0059(6) -0.0014(6)
    C10 0.0186(8) 0.0141(8) 0.0129(7) -0.0038(6) 0.0050(7) -0.0043(6)
    C11 0.0195(9) 0.0167(8) 0.0125(7) -0.0011(7) 0.0024(7) -0.0011(6)
    C12 0.0203(9) 0.0137(8) 0.0138(8) -0.0010(7) 0.0044(7) -0.0011(6)
    C13 0.0156(8) 0.0133(7) 0.0115(7) -0.0011(6) 0.0058(6) -0.0019(6)
    C14 0.0150(8) 0.0129(7) 0.0134(7) -0.0003(6) 0.0049(6) -0.0007(6)
    C15 0.0176(8) 0.0135(7) 0.0115(7) -0.0009(6) 0.0059(6) -0.0008(6)
    C16 0.0193(9) 0.0133(8) 0.0152(8) 0.0003(6) 0.0063(7) 0.0003(6)
    C17 0.0215(9) 0.0113(7) 0.0210(9) 0.0007(7) 0.0096(7) 0.0009(6)
    C18 0.0222(9) 0.0134(8) 0.0180(8) -0.0036(7) 0.0075(7) -0.0040(6)
    C19 0.0205(9) 0.0150(8) 0.0126(7) -0.0029(7) 0.0052(7) -0.0030(6)
    C20 0.0165(8) 0.0125(7) 0.0134(7) -0.0007(6) 0.0073(6) -0.0014(6)
    O6 0.0196(6) 0.0164(6) 0.0120(6) 0.0000(5) 0.0058(5) 0.0006(5)
    O1W 0.0181(7) 0.0288(8) 0.0123(6) -0.0024(6) 0.0046(5) 0.0010(6)
    O5 0.0249(8) 0.0265(8) 0.0253(7) 0.0055(6) 0.0093(6) 0.0059(6)
    N4 0.0217(8) 0.0207(8) 0.0197(8) 0.0021(6) 0.0099(7) 0.0001(6)
    C21 0.0229(10) 0.0222(9) 0.0262(10) 0.0029(8) 0.0120(8) 0.0009(8)
    C22 0.0294(11) 0.0281(10) 0.0262(10) 0.0088(9) 0.0146(9) 0.0024(8)
    C23 0.0290(11) 0.0268(10) 0.0200(9) 0.0002(8) 0.0110(8) 0.0002(8)
_geom_special_details
;
 All s.u.'s (except the s.u. in the dihedral angle between two l.s. planes)
 are estimated using the full covariance matrix.  The cell s.u.'s are taken
 into account individually in the estimation of s.u.'s in distances, angles
 and torsion angles; correlations between s.u.'s in cell parameters are only
 used when they are defined by crystal symmetry.  An approximate (isotropic)
 treatment of cell s.u.'s is used for estimating s.u.'s involving l.s. planes.
;
loop_
    _geom_bond_atom_site_label_1
    _geom_bond_atom_site_label_2
    _geom_bond_site_symmetry_2
    _geom_bond_distance
    _geom_bond_publ_flag
    Mn1 O2 . 1.8557(13) ?
    Mn1 O1 . 1.8875(13) ?
    Mn1 N2 . 1.9750(15) ?
    Mn1 N1 . 1.9782(15) ?
    Mn1 O1W . 2.2431(15) ?
    Mn1 O6 4_565 2.3448(14) ?
    Br1 C17 . 1.8977(18) ?
    Br2 C4 . 1.895(2) ?
    O1 C1 . 1.317(2) ?
    O2 C20 . 1.331(2) ?
    O3 N3 . 1.233(2) ?
    O4 N3 . 1.224(2) ?
    N1 C7 . 1.301(2) ?
    N1 C8 . 1.425(2) ?
    N2 C14 . 1.365(2) ?
    N2 C13 . 1.410(2) ?
    N3 C10 . 1.460(2) ?
    C1 C2 . 1.412(3) ?
    C1 C6 . 1.421(3) ?
    C2 C3 . 1.375(3) ?
    C2 H2 . 0.9300 ?
    C3 C4 . 1.398(3) ?
    C3 H3 . 0.9300 ?
    C4 C5 . 1.368(3) ?
    C5 C6 . 1.412(3) ?
    C5 H5 . 0.9300 ?
    C6 C7 . 1.430(3) ?
    C7 H7 . 0.9300 ?
    C8 C9 . 1.387(2) ?
    C8 C13 . 1.413(2) ?
    C9 C10 . 1.380(3) ?
    C9 H9 . 0.9300 ?
    C10 C11 . 1.391(3) ?
    C11 C12 . 1.385(3) ?
    C11 H11 . 0.9300 ?
    C12 C13 . 1.408(3) ?
    C12 H12 . 0.9300 ?
    C14 O6 . 1.258(2) ?
    C14 C15 . 1.493(2) ?
    C15 C16 . 1.406(2) ?
    C15 C20 . 1.412(2) ?
    C16 C17 . 1.383(3) ?
    C16 H16 . 0.9300 ?
    C17 C18 . 1.389(3) ?
    C18 C19 . 1.373(3) ?
    C18 H18 . 0.9300 ?
    C19 C20 . 1.407(2) ?
    C19 H19 . 0.9300 ?
    O6 Mn1 4_566 2.3448(14) ?
    O1W H1W2 . 0.72(4) ?
    O1W H2W2 . 0.77(3) ?
    O5 C21 . 1.240(3) ?
    N4 C21 . 1.331(3) ?
    N4 C22 . 1.448(3) ?
    N4 C23 . 1.458(3) ?
    C21 H21 . 0.9300 ?
    C22 H22A . 0.9600 ?
    C22 H22B . 0.9600 ?
    C22 H22C . 0.9600 ?
    C23 H23A . 0.9600 ?
    C23 H23B . 0.9600 ?
    C23 H23C . 0.9600 ?
loop_
    _geom_angle_atom_site_label_1
    _geom_angle_atom_site_label_2
    _geom_angle_atom_site_label_3
    _geom_angle_site_symmetry_1
    _geom_angle_site_symmetry_3
    _geom_angle
    _geom_angle_publ_flag
    O2 Mn1 O1 . . 88.57(6) ?
    O2 Mn1 N2 . . 94.63(6) ?
    O1 Mn1 N2 . . 175.06(6) ?
    O2 Mn1 N1 . . 177.72(6) ?
    O1 Mn1 N1 . . 93.71(6) ?
    N2 Mn1 N1 . . 83.10(6) ?
    O2 Mn1 O1W . . 91.93(6) ?
    O1 Mn1 O1W . . 86.45(6) ?
    N2 Mn1 O1W . . 89.68(6) ?
    N1 Mn1 O1W . . 88.22(6) ?
    O2 Mn1 O6 . 4_565 92.60(5) ?
    O1 Mn1 O6 . 4_565 85.96(5) ?
    N2 Mn1 O6 . 4_565 97.63(6) ?
    N1 Mn1 O6 . 4_565 87.56(6) ?
    O1W Mn1 O6 . 4_565 171.06(5) ?
    C1 O1 Mn1 . . 128.16(12) ?
    C20 O2 Mn1 . . 127.29(11) ?
    C7 N1 C8 . . 122.21(15) ?
    C7 N1 Mn1 . . 124.56(13) ?
    C8 N1 Mn1 . . 113.05(11) ?
    C14 N2 C13 . . 120.16(15) ?
    C14 N2 Mn1 . . 123.06(12) ?
    C13 N2 Mn1 . . 113.00(11) ?
    O4 N3 O3 . . 123.46(17) ?
    O4 N3 C10 . . 118.37(17) ?
    O3 N3 C10 . . 118.17(16) ?
    O1 C1 C2 . . 117.94(16) ?
    O1 C1 C6 . . 123.76(16) ?
    C2 C1 C6 . . 118.30(17) ?
    C3 C2 C1 . . 120.85(18) ?
    C3 C2 H2 . . 119.6 ?
    C1 C2 H2 . . 119.6 ?
    C2 C3 C4 . . 120.02(19) ?
    C2 C3 H3 . . 120.0 ?
    C4 C3 H3 . . 120.0 ?
    C5 C4 C3 . . 121.17(19) ?
    C5 C4 Br2 . . 119.20(16) ?
    C3 C4 Br2 . . 119.63(16) ?
    C4 C5 C6 . . 119.77(18) ?
    C4 C5 H5 . . 120.1 ?
    C6 C5 H5 . . 120.1 ?
    C5 C6 C1 . . 119.88(17) ?
    C5 C6 C7 . . 116.01(16) ?
    C1 C6 C7 . . 124.10(17) ?
    N1 C7 C6 . . 125.38(17) ?
    N1 C7 H7 . . 117.3 ?
    C6 C7 H7 . . 117.3 ?
    C9 C8 C13 . . 121.17(16) ?
    C9 C8 N1 . . 124.31(16) ?
    C13 C8 N1 . . 114.51(15) ?
    C10 C9 C8 . . 118.35(17) ?
    C10 C9 H9 . . 120.8 ?
    C8 C9 H9 . . 120.8 ?
    C9 C10 C11 . . 122.43(16) ?
    C9 C10 N3 . . 118.59(16) ?
    C11 C10 N3 . . 118.96(16) ?
    C12 C11 C10 . . 118.98(17) ?
    C12 C11 H11 . . 120.5 ?
    C10 C11 H11 . . 120.5 ?
    C11 C12 C13 . . 120.50(17) ?
    C11 C12 H12 . . 119.8 ?
    C13 C12 H12 . . 119.8 ?
    C12 C13 N2 . . 125.44(16) ?
    C12 C13 C8 . . 118.51(16) ?
    N2 C13 C8 . . 115.98(15) ?
    O6 C14 N2 . . 122.76(16) ?
    O6 C14 C15 . . 118.47(16) ?
    N2 C14 C15 . . 118.77(15) ?
    C16 C15 C20 . . 118.88(16) ?
    C16 C15 C14 . . 115.91(15) ?
    C20 C15 C14 . . 125.18(16) ?
    C17 C16 C15 . . 120.29(17) ?
    C17 C16 H16 . . 119.9 ?
    C15 C16 H16 . . 119.9 ?
    C16 C17 C18 . . 121.12(17) ?
    C16 C17 Br1 . . 120.75(15) ?
    C18 C17 Br1 . . 118.11(14) ?
    C19 C18 C17 . . 119.14(17) ?
    C19 C18 H18 . . 120.4 ?
    C17 C18 H18 . . 120.4 ?
    C18 C19 C20 . . 121.56(17) ?
    C18 C19 H19 . . 119.2 ?
    C20 C19 H19 . . 119.2 ?
    O2 C20 C19 . . 116.61(16) ?
    O2 C20 C15 . . 124.49(16) ?
    C19 C20 C15 . . 118.89(16) ?
    C14 O6 Mn1 . 4_566 116.75(12) ?
    Mn1 O1W H1W2 . . 110(3) ?
    Mn1 O1W H2W2 . . 114(2) ?
    H1W2 O1W H2W2 . . 103(3) ?
    C21 N4 C22 . . 121.24(18) ?
    C21 N4 C23 . . 121.86(18) ?
    C22 N4 C23 . . 116.90(17) ?
    O5 C21 N4 . . 125.0(2) ?
    O5 C21 H21 . . 117.5 ?
    N4 C21 H21 . . 117.5 ?
    N4 C22 H22A . . 109.5 ?
    N4 C22 H22B . . 109.5 ?
    H22A C22 H22B . . 109.5 ?
    N4 C22 H22C . . 109.5 ?
    H22A C22 H22C . . 109.5 ?
    H22B C22 H22C . . 109.5 ?
    N4 C23 H23A . . 109.5 ?
    N4 C23 H23B . . 109.5 ?
    H23A C23 H23B . . 109.5 ?
    N4 C23 H23C . . 109.5 ?
    H23A C23 H23C . . 109.5 ?
    H23B C23 H23C . . 109.5 ?
loop_
    _geom_torsion_atom_site_label_1
    _geom_torsion_atom_site_label_2
    _geom_torsion_atom_site_label_3
    _geom_torsion_atom_site_label_4
    _geom_torsion_site_symmetry_1
    _geom_torsion_site_symmetry_2
    _geom_torsion_site_symmetry_3
    _geom_torsion_site_symmetry_4
    _geom_torsion
    _geom_torsion_publ_flag
    O2 Mn1 O1 C1 . . . . 175.97(16) ?
    N1 Mn1 O1 C1 . . . . -4.03(16) ?
    O1W Mn1 O1 C1 . . . . 83.95(16) ?
    O6 Mn1 O1 C1 4_565 . . . -91.32(15) ?
    O1 Mn1 O2 C20 . . . . -162.27(15) ?
    N2 Mn1 O2 C20 . . . . 13.96(16) ?
    O1W Mn1 O2 C20 . . . . -75.87(15) ?
    O6 Mn1 O2 C20 4_565 . . . 111.84(15) ?
    O1 Mn1 N1 C7 . . . . 6.45(16) ?
    N2 Mn1 N1 C7 . . . . -169.77(16) ?
    O1W Mn1 N1 C7 . . . . -79.88(15) ?
    O6 Mn1 N1 C7 4_565 . . . 92.24(15) ?
    O1 Mn1 N1 C8 . . . . -178.30(12) ?
    N2 Mn1 N1 C8 . . . . 5.48(12) ?
    O1W Mn1 N1 C8 . . . . 95.38(12) ?
    O6 Mn1 N1 C8 4_565 . . . -92.51(12) ?
    O2 Mn1 N2 C14 . . . . -26.70(15) ?
    N1 Mn1 N2 C14 . . . . 153.46(15) ?
    O1W Mn1 N2 C14 . . . . 65.22(14) ?
    O6 Mn1 N2 C14 4_565 . . . -119.95(14) ?
    O2 Mn1 N2 C13 . . . . 175.27(12) ?
    N1 Mn1 N2 C13 . . . . -4.57(12) ?
    O1W Mn1 N2 C13 . . . . -92.82(13) ?
    O6 Mn1 N2 C13 4_565 . . . 82.02(12) ?
    Mn1 O1 C1 C2 . . . . -179.45(14) ?
    Mn1 O1 C1 C6 . . . . 0.9(3) ?
    O1 C1 C2 C3 . . . . -179.07(19) ?
    C6 C1 C2 C3 . . . . 0.6(3) ?
    C1 C2 C3 C4 . . . . -0.9(3) ?
    C2 C3 C4 C5 . . . . 0.3(4) ?
    C2 C3 C4 Br2 . . . . 179.33(17) ?
    C3 C4 C5 C6 . . . . 0.7(3) ?
    Br2 C4 C5 C6 . . . . -178.36(16) ?
    C4 C5 C6 C1 . . . . -1.0(3) ?
    C4 C5 C6 C7 . . . . 177.4(2) ?
    O1 C1 C6 C5 . . . . -179.99(18) ?
    C2 C1 C6 C5 . . . . 0.4(3) ?
    O1 C1 C6 C7 . . . . 1.8(3) ?
    C2 C1 C6 C7 . . . . -177.89(18) ?
    C8 N1 C7 C6 . . . . 179.15(17) ?
    Mn1 N1 C7 C6 . . . . -6.0(3) ?
    C5 C6 C7 N1 . . . . -177.16(19) ?
    C1 C6 C7 N1 . . . . 1.2(3) ?
    C7 N1 C8 C9 . . . . -9.0(3) ?
    Mn1 N1 C8 C9 . . . . 175.61(14) ?
    C7 N1 C8 C13 . . . . 169.94(17) ?
    Mn1 N1 C8 C13 . . . . -5.44(19) ?
    C13 C8 C9 C10 . . . . 0.3(3) ?
    N1 C8 C9 C10 . . . . 179.15(17) ?
    C8 C9 C10 C11 . . . . 1.8(3) ?
    C8 C9 C10 N3 . . . . -176.83(16) ?
    O4 N3 C10 C9 . . . . 173.19(19) ?
    O3 N3 C10 C9 . . . . -6.8(3) ?
    O4 N3 C10 C11 . . . . -5.5(3) ?
    O3 N3 C10 C11 . . . . 174.50(18) ?
    C9 C10 C11 C12 . . . . -1.8(3) ?
    N3 C10 C11 C12 . . . . 176.82(17) ?
    C10 C11 C12 C13 . . . . -0.3(3) ?
    C11 C12 C13 N2 . . . . 178.99(18) ?
    C11 C12 C13 C8 . . . . 2.2(3) ?
    C14 N2 C13 C12 . . . . 27.2(3) ?
    Mn1 N2 C13 C12 . . . . -174.01(15) ?
    C14 N2 C13 C8 . . . . -155.88(16) ?
    Mn1 N2 C13 C8 . . . . 2.9(2) ?
    C9 C8 C13 C12 . . . . -2.2(3) ?
    N1 C8 C13 C12 . . . . 178.80(16) ?
    C9 C8 C13 N2 . . . . -179.31(16) ?
    N1 C8 C13 N2 . . . . 1.7(2) ?
    C13 N2 C14 O6 . . . . 7.6(3) ?
    Mn1 N2 C14 O6 . . . . -148.89(15) ?
    C13 N2 C14 C15 . . . . -172.84(16) ?
    Mn1 N2 C14 C15 . . . . 30.6(2) ?
    O6 C14 C15 C16 . . . . -16.2(3) ?
    N2 C14 C15 C16 . . . . 164.22(16) ?
    O6 C14 C15 C20 . . . . 162.02(18) ?
    N2 C14 C15 C20 . . . . -17.5(3) ?
    C20 C15 C16 C17 . . . . 0.1(3) ?
    C14 C15 C16 C17 . . . . 178.44(17) ?
    C15 C16 C17 C18 . . . . -2.4(3) ?
    C15 C16 C17 Br1 . . . . 179.05(14) ?
    C16 C17 C18 C19 . . . . 1.7(3) ?
    Br1 C17 C18 C19 . . . . -179.70(15) ?
    C17 C18 C19 C20 . . . . 1.3(3) ?
    Mn1 O2 C20 C19 . . . . 173.51(13) ?
    Mn1 O2 C20 C15 . . . . -5.8(3) ?
    C18 C19 C20 O2 . . . . 177.07(17) ?
    C18 C19 C20 C15 . . . . -3.6(3) ?
    C16 C15 C20 O2 . . . . -177.88(17) ?
    C14 C15 C20 O2 . . . . 3.9(3) ?
    C16 C15 C20 C19 . . . . 2.8(3) ?
    C14 C15 C20 C19 . . . . -175.36(17) ?
    N2 C14 O6 Mn1 . . . 4_566 83.77(19) ?
    C15 C14 O6 Mn1 . . . 4_566 -95.75(17) ?
    C22 N4 C21 O5 . . . . -1.6(3) ?
    C23 N4 C21 O5 . . . . 178.2(2) ?
loop_
    _geom_hbond_atom_site_label_D
    _geom_hbond_atom_site_label_H
    _geom_hbond_atom_site_label_A
    _geom_hbond_site_symmetry_A
    _geom_hbond_distance_DH
    _geom_hbond_distance_HA
    _geom_hbond_distance_DA
    _geom_hbond_angle_DHA
    _geom_hbond_publ_flag
    O1W H1W2 O5 4_465 0.73(4) 2.03(4) 2.736(2) 163(4) yes
    O1W H2W2 O1 4_566 0.77(3) 2.55(3) 3.178(2) 140(3) yes
    O1W H2W2 O2 4_566 0.77(3) 2.19(3) 2.890(2) 153(3) yes
    C2 H2 O5 1_454 0.93 2.42 3.351(2) 175 yes
    C5 H5 O4 3_668 0.93 2.49 3.395(3) 166 yes
    C7 H7 O3 3_668 0.93 2.60 3.509(2) 167 yes
    C18 H18 Br2 2_546 0.93 2.83 3.449(2) 125 yes
    C23 H23A O5 4_565 0.96 2.40 3.350(3) 170 yes
data_an
_iucr_refine_instructions_details
;
TITL anbrmnm in P2(1)/c (100K)
CELL 0.71073  11.0746  24.9781   9.5563  90.000 114.658  90.000
ZERR    4.00   0.0006   0.0013   0.0005   0.000   0.001   0.000
LATT  1
SYMM -X, 0.5+Y, 0.5-Z
SFAC C H N O BR MN
UNIT 92 76 16 28 8 4
SIZE 0.11 0.165 0.52
L.S. 10
BOND $H
FMAP 2 3 60
PLAN -5
EQIV $1 -1+x,1/2-y,-1/2+z
HTAB O1W O5_$1
EQIV $2 x,1/2-y,1/2+z
HTAB O1W O1_$2
EQIV $3 x,1/2-y,-1/2+z
HTAB C23 O5_$3
ACTA
CONF
WGHT      0.0410      1.7977
FVAR       0.26317
MN1   6    0.322067    0.285186    1.107138    11.00000    0.01673    0.01111 =
         0.00881   -0.00144    0.00349   -0.00105
BR1   5    0.398715   -0.002567    1.295270    11.00000    0.03687    0.01250 =
         0.02373    0.00146    0.00957    0.00229
BR2   5    0.003365    0.540295    0.756128    11.00000    0.03147    0.01713 =
         0.04152    0.00522   -0.00934    0.00359
O1    4    0.194545    0.314103    0.921947    11.00000    0.02039    0.01399 =
         0.01055   -0.00019    0.00300   -0.00011
O2    4    0.281888    0.217747    1.018102    11.00000    0.02409    0.01073 =
         0.01192   -0.00137    0.00570   -0.00217
O3    4    0.651134    0.479205    1.644970    11.00000    0.03331    0.01291 =
         0.02226   -0.00134    0.00505   -0.00340
O4    4    0.761821    0.425842    1.833644    11.00000    0.04654    0.02167 =
         0.01618   -0.00299   -0.00594   -0.00400
N1    3    0.370146    0.355745    1.209589    11.00000    0.01531    0.01278 =
         0.01052   -0.00123    0.00429   -0.00107
N2    3    0.448143    0.258533    1.310315    11.00000    0.01584    0.01131 =
         0.01063   -0.00180    0.00436   -0.00065
N3    3    0.684396    0.434040    1.699743    11.00000    0.02296    0.01683 =
         0.01615   -0.00323    0.00523   -0.00335
C1    1    0.155091    0.364219    0.892021    11.00000    0.01626    0.01547 =
         0.01323   -0.00030    0.00473   -0.00146
C2    1    0.056575    0.376327    0.743998    11.00000    0.02092    0.01947 =
         0.01512    0.00010    0.00110   -0.00171
AFIX  43
H2    2    0.021126    0.349026    0.672229    11.00000   -1.20000
AFIX   0
C3    1    0.012397    0.427978    0.704640    11.00000    0.02029    0.02122 =
         0.02044    0.00412   -0.00128    0.00074
AFIX  43
H3    2   -0.051578    0.435494    0.606294    11.00000   -1.20000
AFIX   0
C4    1    0.063627    0.469180    0.812415    11.00000    0.02183    0.01595 =
         0.02608    0.00379    0.00190    0.00170
C5    1    0.158209    0.459254    0.957594    11.00000    0.01933    0.01461 =
         0.02220   -0.00024    0.00140    0.00017
AFIX  43
H5    2    0.190615    0.487046    1.028298    11.00000   -1.20000
AFIX   0
C6    1    0.206465    0.406682    0.999736    11.00000    0.01717    0.01504 =
         0.01371   -0.00051    0.00345   -0.00025
C7    1    0.309261    0.400354    1.151468    11.00000    0.01698    0.01357 =
         0.01425   -0.00122    0.00500    0.00000
AFIX  43
H7   2    0.334660    0.430627    1.213692    11.00000   -1.20000
AFIX   0
C8    1    0.473097    0.352659    1.361397    11.00000    0.01385    0.01278 =
         0.01066   -0.00103    0.00355   -0.00041
C9    1    0.530612    0.396718    1.453495    11.00000    0.01643    0.01370 =
         0.01416   -0.00140    0.00587   -0.00107
AFIX  43
H9    2    0.503926    0.431282    1.417815    11.00000   -1.20000
AFIX   0
C10   1    0.628421    0.387995    1.599391    11.00000    0.01861    0.01406 =
         0.01292   -0.00431    0.00501   -0.00384
C11   1    0.673413    0.336958    1.655153    11.00000    0.01953    0.01669 =
         0.01249   -0.00108    0.00236   -0.00111
AFIX  43
H11   2    0.741210    0.332373    1.752961    11.00000   -1.20000
AFIX   0
C12   1    0.615685    0.293090    1.562766    11.00000    0.02030    0.01371 =
         0.01384   -0.00114    0.00439   -0.00102
AFIX  43
H12   2    0.645185    0.258788    1.598633    11.00000   -1.20000
AFIX   0
C13   1    0.512686    0.300029    1.414970    11.00000    0.01562    0.01335 =
         0.01149   -0.00187    0.00575   -0.00106
C14   1    0.440560    0.208455    1.363178    11.00000    0.01503    0.01294 =
         0.01339   -0.00072    0.00490   -0.00031
C15   1    0.386039    0.164002    1.249601    11.00000    0.01759    0.01348 =
         0.01148   -0.00084    0.00593   -0.00089
C16   1    0.411701    0.111883    1.310536    11.00000    0.01926    0.01328 =
         0.01525    0.00028    0.00632    0.00033
AFIX  43
H16   2    0.461890    0.106870    1.415455    11.00000   -1.20000
AFIX   0
C17   1    0.362635    0.068040    1.215134    11.00000    0.02145    0.01130 =
         0.02100    0.00087    0.00959    0.00066
C18   1    0.283313    0.074345    1.059019    11.00000    0.02220    0.01339 =
         0.01801   -0.00401    0.00752   -0.00357
AFIX  43
H18   2    0.248883    0.044607    0.996390    11.00000   -1.20000
AFIX   0
C19   1    0.256387    0.125048    0.998348    11.00000    0.02055    0.01503 =
         0.01257   -0.00298    0.00523   -0.00294
AFIX  43
H19   2    0.201779    0.129353    0.894252    11.00000   -1.20000
AFIX   0
C20   1    0.309467    0.170666    1.089950    11.00000    0.01645    0.01254 =
         0.01342   -0.00140    0.00731   -0.00068
O6    4    0.476806    0.198171    1.503756    11.00000    0.01955    0.01639 =
         0.01196    0.00063    0.00581   -0.00002
O1W   4    0.157508    0.280591    1.185410    11.00000    0.01812    0.02882 =
         0.01232    0.00104    0.00462   -0.00236
O5    4    0.948010    0.277616    1.483436    11.00000    0.02487    0.02654 =
         0.02529    0.00591    0.00933    0.00550
N4    3    0.841579    0.320894    1.254252    11.00000    0.02170    0.02067 =
         0.01966    0.00006    0.00991    0.00208
C21   1    0.924739    0.284469    1.346040    11.00000    0.02289    0.02216 =
         0.02623    0.00094    0.01200    0.00294
AFIX  43
H21   2    0.968746    0.262481    1.303914    11.00000   -1.20000
AFIX   0
C22   1    0.766260    0.355874    1.309053    11.00000    0.02939    0.02812 =
         0.02621    0.00239    0.01463    0.00875
AFIX 137
H22A  2    0.784252    0.346840    1.413538    11.00000   -1.50000
H22B  2    0.673107    0.351594    1.245547    11.00000   -1.50000
H22C  2    0.791502    0.392372    1.304395    11.00000   -1.50000
AFIX   0
C23   1    0.822110    0.327615    1.094727    11.00000    0.02900    0.02678 =
         0.02000    0.00021    0.01100    0.00018
AFIX 137
H23A  2    0.868629    0.299843    1.068007    11.00000   -1.50000
H23B  2    0.855848    0.361884    1.082645    11.00000   -1.50000
H23C  2    0.729030    0.325547    1.028459    11.00000   -1.50000
AFIX   0
H1W2  2    0.110224    0.260216    1.141865    11.00000    0.05126
H2W2  2    0.180270    0.271181    1.269148    11.00000    0.03402
HKLF 4 1 0 0 1 0 -1 0 1 0 0
REM  anbrmnm in P2(1)/c (100K)
REM R1 =  0.0337 for   6617 Fo > 4sig(Fo)  and  0.0476 for all   8188 data
REM    344 parameters refined using      0 restraints
END
REM Highest difference peak  1.851,  deepest hole -0.618,  1-sigma level  0.095
Q1    1   0.4352 -0.0002  1.3812  11.00000  0.05    1.85
Q2    1   0.0211  0.5405  0.6791  11.00000  0.05    0.84
Q3    1   0.6548  0.3615  1.6229  11.00000  0.05    0.66
Q4    1   0.3205 -0.0014  1.2791  11.00000  0.05    0.58
Q5    1   0.3193  0.0772  1.1351  11.00000  0.05    0.56
;
