# Supplementary material for: catena-Poly[[[aqua­manganese(III)]-μ-(E)-5-bromo-N-[2-(5-bromo-2-oxidobenzyl­idene­amino)-4-nitro­phen­yl]-2-oxidobenzamidato] N,N-dimethyl­fomamide monosolvate]
Source: Acta Crystallogr Sect E Struct Rep Online. 2012 Mar 3;68(Pt 4):m365–6. doi: 10.1107/S1600536812008501 (PMC3343787; doi:10.1107/S1600536812008501)
Supplement: Supplementary file 2 [file e-68-0m365-Isup2.hkl]

#
# h,k,l, Fc-squared, Fo-squared, sigma(Fo-squared) and status flag
#
data_I
_shelx_title ' anbrmnm in P2(1)/c (100K)'
_shelx_refln_list_code          4
_shelx_F_calc_maximum      369.15
_exptl_crystal_F_000      1344.00
_reflns_d_resolution_high  0.6741
 
loop_
 _symmetry_equiv_pos_as_xyz
 'x, y, z'
 '-x, y+1/2, -z+1/2'
 '-x, -y, -z'
 'x, -y-1/2, z-1/2'
 
_cell_length_a    11.0746
_cell_length_b    24.9781
_cell_length_c     9.5563
_cell_angle_alpha  90.000
_cell_angle_beta  114.658
_cell_angle_gamma  90.000
 
_shelx_F_squared_multiplier     1.000
 
loop_
 _refln_index_h
 _refln_index_k
 _refln_index_l
 _refln_F_squared_calc
 _refln_F_squared_meas
 _refln_F_squared_sigma
 _refln_observed_status
   2   0   0     1560.22     1846.91     36.09 o
   3   0   0    50646.84    50168.48    891.48 o
   4   0   0      131.95      180.69      9.44 o
   5   0   0    15997.77    16231.37    238.36 o
   6   0   0    16267.08    17198.84    253.32 o
   7   0   0     3189.40     3041.89     57.32 o
   8   0   0      269.00      252.28     28.71 o
   9   0   0        9.96       46.33     28.41 o
  10   0   0     3456.40     3561.79     83.83 o
  11   0   0       97.78      114.09     39.88 o
  12   0   0     1550.29     1702.55     80.37 o
  13   0   0     4190.36     4233.80    142.53 o
  14   0   0      166.00      131.09     49.15 o
   2   1   0    15872.67    16815.89    300.46 o
   3   1   0      221.03      232.02      8.01 o
   4   1   0        9.32       -4.86      4.86 o
   5   1   0      732.40      634.31     17.73 o
   6   1   0     5612.49     5836.53     81.23 o
   7   1   0     4745.56     4799.20     55.09 o
   8   1   0       39.23       79.37     13.94 o
   9   1   0      704.56      732.45     31.27 o
  10   1   0      357.07      383.30     21.56 o
  11   1   0        4.15       31.78     25.17 o
  12   1   0       70.70      132.15     29.96 o
  13   1   0       21.40       60.79     30.01 o
  14   1   0        7.83       70.53     35.63 o
   1   2   0     6870.18     7539.96    193.70 o
   2   2   0    17928.22    18384.76    328.18 o
   3   2   0    26333.78    27644.33    493.27 o
   4   2   0      175.28      204.37      7.54 o
   5   2   0    45034.11    44580.23    454.87 o
   6   2   0     1592.97     1573.05     29.06 o
   7   2   0     3565.68     3718.73     80.80 o
   8   2   0    14562.34    14281.64    185.82 o
   9   2   0        2.73       46.91     14.67 o
  10   2   0     4379.71     4388.80     68.72 o
  11   2   0      618.65      570.59     28.96 o
  12   2   0      337.27      374.84     62.35 o
  13   2   0      147.44      219.63     34.24 o
  14   2   0      572.91      610.54     45.45 o
   1   3   0     2741.10     2854.56     53.15 o
   2   3   0    10462.24    11120.98    163.46 o
   3   3   0     3449.86     3710.21     86.60 o
   4   3   0       52.94      107.36      7.96 o
   5   3   0      601.18      524.54     13.41 o
   6   3   0     4228.49     4335.00     49.56 o
   7   3   0     2766.29     2779.35     47.71 o
   8   3   0     1183.88     1266.35     63.35 o
   9   3   0        8.67       15.67     12.83 o
  10   3   0     1559.47     1654.46     34.25 o
  11   3   0        0.67        8.36     33.64 o
  12   3   0        5.57       71.39     40.85 o
  13   3   0      471.61      645.60     75.16 o
  14   3   0      117.07      164.87     36.07 o
   0   4   0    25059.61    26879.71    685.70 o
   1   4   0       39.17       36.35      3.83 o
   2   4   0    20269.90    21938.84    319.28 o
   3   4   0    16720.68    16649.31    244.66 o
   4   4   0     2894.20     2613.26     37.40 o
   5   4   0     4721.36     4527.56     62.36 o
   6   4   0      165.99      149.38      9.79 o
   7   4   0     3493.57     3529.18     55.88 o
   8   4   0       20.10       36.37     14.69 o
   9   4   0       28.01       41.26     14.86 o
  10   4   0     2000.68     2063.24     38.60 o
  11   4   0      152.39      199.22     23.66 o
  12   4   0     1053.63     1149.15     76.35 o
  13   4   0      186.92      264.62     36.49 o
  14   4   0       15.54        7.16     33.62 o
   1   5   0     1639.38     2001.85     38.48 o
   2   5   0      733.60      809.69     20.71 o
   3   5   0     2788.32     3012.63     41.86 o
   4   5   0      317.73      355.78     16.38 o
   5   5   0     1355.01     1442.88     29.62 o
   6   5   0     3346.71     3389.86     50.36 o
   7   5   0      913.07      965.49     41.97 o
   8   5   0       61.67      106.14     12.57 o
   9   5   0      284.18      338.07     17.09 o
  10   5   0      109.06      112.03     16.46 o
  11   5   0      693.33      674.24     31.34 o
  12   5   0       23.54       48.43     28.45 o
  13   5   0       11.17       67.13     51.46 o
  14   5   0       24.61       29.59     34.55 o
   0   6   0     8609.89    10307.44    265.70 o
   1   6   0     8441.60     8943.42    161.51 o
   2   6   0      731.62      814.81     21.13 o
   3   6   0      410.11      420.00      9.50 o
   4   6   0    14053.87    14512.19    183.56 o
   5   6   0    11720.88    11889.48    151.83 o
   6   6   0      614.61      564.85     18.70 o
   7   6   0       18.23       33.74     13.69 o
   8   6   0     1244.16     1226.25     35.14 o
   9   6   0     2919.37     2847.79     44.54 o
  10   6   0     1257.11     1345.64     59.58 o
  11   6   0      290.68      347.65     31.12 o
  12   6   0      180.01      247.74     33.53 o
  13   6   0       61.24       55.12     32.76 o
  14   6   0      269.22      314.30     58.85 o
   1   7   0     4120.95     4535.79     84.35 o
   2   7   0      400.90      423.96     10.86 o
   3   7   0       42.97       75.05     12.78 o
   4   7   0       17.01       18.57      6.69 o
   5   7   0      109.85       86.43      9.49 o
   6   7   0       42.70       51.34     11.74 o
   7   7   0       41.36       73.71     16.67 o
   8   7   0      701.49      715.32     18.58 o
   9   7   0        5.81       32.26     14.00 o
  10   7   0      693.88      685.54     25.68 o
  11   7   0      108.58      167.30     42.65 o
  12   7   0       97.10       77.58     30.09 o
  13   7   0      167.57      216.24     76.12 o
  14   7   0        4.10        8.99     46.49 o
   0   8   0      502.58      488.22     14.54 o
   1   8   0    17550.25    18991.83    339.89 o
   2   8   0     1459.95     1577.50     30.87 o
   3   8   0       42.90       42.00      6.69 o
   4   8   0    18310.19    17943.44    203.19 o
   5   8   0     3702.44     3614.09     46.87 o
   6   8   0    19009.70    18895.54    217.81 o
   7   8   0      254.28      266.00     21.37 o
   8   8   0       57.72       63.21     11.23 o
   9   8   0     2939.92     2911.15     45.75 o
  10   8   0      154.72      212.11     35.11 o
  11   8   0      760.86      824.15     34.75 o
  12   8   0      171.84      206.35     39.33 o
  13   8   0       18.90       60.86     50.04 o
  14   8   0      182.78      250.71     56.87 o
   1   9   0     1053.61     1013.28     24.33 o
   2   9   0     5836.44     6078.01     79.12 o
   3   9   0     1852.12     2414.81     35.40 o
   4   9   0     1484.78     1613.78     24.57 o
   5   9   0      562.50      564.02     18.66 o
   6   9   0       66.63       92.94      9.23 o
   7   9   0      604.35      639.80     32.56 o
   8   9   0      138.33      153.18     12.30 o
   9   9   0      639.31      701.96     26.34 o
  10   9   0     1435.20     1625.76    116.69 o
  11   9   0      487.55      489.39     30.03 o
  12   9   0      258.26      283.78     53.21 o
  13   9   0       42.43      112.20     47.84 o
  14   9   0       16.21       52.43     51.46 o
   0  10   0     9440.79    10894.39    197.83 o
   1  10   0    47753.87    49914.69    722.09 o
   2  10   0     2524.21     2589.03     32.22 o
   3  10   0     2172.28     2476.95     32.81 o
   4  10   0    14582.29    13901.72    159.11 o
   5  10   0      360.00      333.07     13.97 o
   6  10   0     6051.38     6088.46     84.33 o
   7  10   0     1741.79     1664.32     34.75 o
   8  10   0     2693.12     2734.35     38.40 o
   9  10   0     3798.85     3882.31    103.23 o
  10  10   0      870.46      938.49     50.38 o
  11  10   0     3388.05     3543.90     90.37 o
  12  10   0      143.51       69.82     47.51 o
  13  10   0      180.09      223.07     53.92 o
  14  10   0      784.42      788.78     71.54 o
   1  11   0     5591.44     5548.66     73.04 o
   2  11   0     1941.51     2646.07     30.41 o
   3  11   0     8290.27     8718.76    101.35 o
   4  11   0     1289.87     1434.61     23.42 o
   5  11   0       71.77       90.92     15.77 o
   6  11   0     2633.63     2764.47     40.53 o
   7  11   0     3147.79     3073.09     45.15 o
   8  11   0       26.11       65.25     17.84 o
   9  11   0     1773.87     1837.80     39.52 o
  10  11   0     2322.67     2381.54     69.04 o
  11  11   0     1416.08     1555.72     60.05 o
  12  11   0      372.41      490.60     58.45 o
  13  11   0      404.32      445.28     60.73 o
  14  11   0      102.26      134.68     52.01 o
   0  12   0     8377.12     8968.96    134.40 o
   1  12   0    25143.04    26348.37    330.52 o
   2  12   0     7125.95     7649.61     75.38 o
   3  12   0     6209.31     5853.50     70.26 o
   4  12   0    14876.24    14491.42    166.13 o
   5  12   0     2340.73     2358.95     39.67 o
   6  12   0    15749.35    15646.49    181.03 o
   7  12   0     1148.68     1140.17     26.73 o
   8  12   0      100.16      144.98     14.53 o
   9  12   0     3459.10     3306.76     66.61 o
  10  12   0      247.27      288.92     48.54 o
  11  12   0      517.07      564.98     41.55 o
  12  12   0     1348.28     1431.46     60.43 o
  13  12   0      279.50      317.64     57.02 o
  14  12   0      383.47      406.01     62.82 o
   1  13   0     8839.68     9303.89    120.35 o
   2  13   0     4835.86     4968.55     50.72 o
   3  13   0       11.53       35.70      6.94 o
   4  13   0      256.66      270.56     10.99 o
   5  13   0     5228.95     5188.70     89.35 o
   6  13   0     1313.94     1450.52     27.52 o
   7  13   0     1335.90     1358.77     29.31 o
   8  13   0        2.34       40.39     15.20 o
   9  13   0      331.81      336.86     30.36 o
  10  13   0        1.71       -6.90     27.37 o
  11  13   0      628.75      585.03     41.23 o
  12  13   0       42.95       43.43     34.54 o
  13  13   0      403.12      340.55     58.52 o
   0  14   0    14354.89    14130.63    209.31 o
   1  14   0    29593.89    30609.46    384.13 o
   2  14   0     8671.00     8759.48     86.47 o
   3  14   0     2045.52     2081.94     32.87 o
   4  14   0    12426.76    11911.13    176.07 o
   5  14   0     2415.53     2419.80     41.35 o
   6  14   0     5266.18     5173.68     75.20 o
   7  14   0     1339.22     1211.35     31.24 o
   8  14   0      671.25      696.08     28.60 o
   9  14   0     2067.11     1978.60     71.95 o
  10  14   0       16.36       76.00     29.01 o
  11  14   0     3510.98     3444.33     89.73 o
  12  14   0       19.47       58.75     35.31 o
  13  14   0        2.35       71.90     53.00 o
   1  15   0     1274.82     1373.69     22.18 o
   2  15   0      789.95      826.31     14.65 o
   3  15   0      902.42      897.55     18.18 o
   4  15   0     2141.28     2101.30     31.88 o
   5  15   0     2621.84     2553.30     43.90 o
   6  15   0     2269.81     2237.69     41.24 o
   7  15   0     3781.38     3819.43     61.25 o
   8  15   0        1.67       14.66     16.57 o
   9  15   0       32.83       42.88     18.36 o
  10  15   0      212.37      218.24     32.48 o
  11  15   0       76.99      113.77     64.42 o
  12  15   0        0.53        8.75     34.96 o
  13  15   0      153.25      160.23     57.52 o
   0  16   0     2111.89     2114.59     40.14 o
   1  16   0     9365.44     9593.70    125.16 o
   2  16   0       12.98       26.41      6.37 o
   3  16   0     7234.59     7510.03    101.85 o
   4  16   0     5005.03     5029.39     72.59 o
   5  16   0     4562.35     4550.77     68.28 o
   6  16   0    10729.99    10561.80    142.09 o
   7  16   0      137.87      125.84     16.74 o
   8  16   0      706.46      648.47     30.56 o
   9  16   0     3927.01     3872.33     83.80 o
  10  16   0       23.76       52.14     36.92 o
  11  16   0       61.70       83.77     47.96 o
  12  16   0      244.61      287.07     40.21 o
  13  16   0      457.53      436.20     67.90 o
   1  17   0     4603.50     4786.79     66.45 o
   2  17   0     4999.46     5239.66     71.95 o
   3  17   0      699.84      764.64     25.17 o
   4  17   0      381.36      417.27     33.53 o
   5  17   0     3298.90     3255.44     53.43 o
   6  17   0      566.63      601.51     23.04 o
   7  17   0       36.23       19.22     15.84 o
   8  17   0       28.55       79.44     22.46 o
   9  17   0     1439.18     1422.84     39.03 o
  10  17   0      744.77      697.63     44.50 o
  11  17   0       60.87       61.03     36.19 o
  12  17   0     1107.14      995.52     98.01 o
  13  17   0      214.58      299.84     63.20 o
   0  18   0    10584.82    11113.84    168.09 o
   1  18   0     5440.93     5622.66     77.16 o
   2  18   0      544.28      558.25     30.76 o
   3  18   0     6339.61     6363.07     89.16 o
   4  18   0     8854.21     8530.92    116.39 o
   5  18   0      431.54      414.89     19.39 o
   6  18   0      912.76      846.97     27.31 o
   7  18   0      590.31      562.65     24.41 o
   8  18   0      828.03      804.48     29.77 o
   9  18   0      878.84      849.00     37.09 o
  10  18   0      856.30      860.45     49.29 o
  11  18   0     1669.78     1758.70     70.52 o
  12  18   0      134.38      174.78     41.49 o
  13  18   0       98.18      174.34     60.73 o
   1  19   0      107.03      118.19     14.01 o
   2  19   0       34.93       51.26     13.06 o
   3  19   0     1509.81     1606.31     44.67 o
   4  19   0     1936.56     1966.84     49.59 o
   5  19   0       16.28        3.44     13.72 o
   6  19   0      286.55      315.40     28.71 o
   7  19   0       21.59       62.86     18.07 o
   8  19   0      144.50      159.68     24.13 o
   9  19   0        0.73       25.25     24.34 o
  10  19   0      629.78      595.22     45.24 o
  11  19   0        3.15       -7.10     37.12 o
  12  19   0       57.44       66.01     38.48 o
   0  20   0     1742.39     1842.39     52.29 o
   1  20   0     7640.38     7761.35     95.20 o
   2  20   0     8830.06     8665.30    105.25 o
   3  20   0      153.12      181.84     15.77 o
   4  20   0      233.10      211.87     17.24 o
   5  20   0     5431.88     5538.98     94.76 o
   6  20   0      554.95      619.19     25.09 o
   7  20   0      191.98      224.50     21.48 o
   8  20   0     1902.36     1857.57     68.79 o
   9  20   0       17.67       51.04     29.74 o
  10  20   0     2020.49     1895.16     67.55 o
  11  20   0       17.61      -11.07     34.94 o
  12  20   0       43.89       40.23     40.14 o
   1  21   0     1733.91     1787.98     31.71 o
   2  21   0      459.20      474.27     17.51 o
   3  21   0        4.55       28.22     14.15 o
   4  21   0       45.68       43.01     15.94 o
   5  21   0      476.15      477.76     22.85 o
   6  21   0      129.53      124.02     19.29 o
   7  21   0      196.72      252.33     22.66 o
   8  21   0       85.39       97.01     22.18 o
   9  21   0        7.85       39.06     26.86 o
  10  21   0      148.59      138.44     40.52 o
  11  21   0        3.43       41.37     38.47 o
  12  21   0      171.00      190.71     43.85 o
   0  22   0     4265.71     4285.08     93.25 o
   1  22   0     3339.28     3278.65     54.94 o
   2  22   0     1364.84     1421.21     29.51 o
   3  22   0       79.84       58.10     15.67 o
   4  22   0        0.44       -5.31     16.25 o
   5  22   0     9368.92     9351.42    130.14 o
   6  22   0        7.61      -11.69     21.46 o
   7  22   0     2246.07     2268.41     48.57 o
   8  22   0      567.34      584.83     63.74 o
   9  22   0      172.43      173.39     49.97 o
  10  22   0     1157.91     1137.70     82.09 o
  11  22   0        1.12       14.93     39.22 o
  12  22   0      261.59      315.70     49.35 o
   1  23   0      299.36      337.48     20.30 o
   2  23   0      857.06      909.61     40.60 o
   3  23   0     1394.78     1389.36     36.57 o
   4  23   0      188.54      207.65     19.24 o
   5  23   0      454.23      363.53     22.70 o
   6  23   0       17.52       27.99     30.56 o
   7  23   0       20.64       61.77     24.27 o
   8  23   0      433.67      382.97     27.76 o
   9  23   0        8.50       33.26     27.91 o
  10  23   0       20.09      -25.06     37.08 o
  11  23   0       51.77      104.14     39.55 o
   0  24   0    14667.18    15402.22    289.17 o
   1  24   0      105.34      110.67     17.34 o
   2  24   0     3016.89     3090.29     54.01 o
   3  24   0     6623.96     6665.89    113.54 o
   4  24   0       28.56       29.73     17.39 o
   5  24   0     4770.07     4619.08     75.23 o
   6  24   0       24.87       27.86     19.89 o
   7  24   0     3812.58     3655.18     87.10 o
   8  24   0      517.46      558.15     34.76 o
   9  24   0       35.73       71.70     29.20 o
  10  24   0     1728.74     1837.46     84.77 o
  11  24   0       91.80      119.95     42.32 o
   1  25   0      332.53      335.20     22.05 o
   2  25   0        7.80       25.56     17.81 o
   3  25   0     2031.43     2048.90     80.16 o
   4  25   0     1002.19     1066.55     43.33 o
   5  25   0       37.76       89.18     20.78 o
   6  25   0     1341.04     1277.12     38.73 o
   7  25   0      773.91      819.17     32.78 o
   8  25   0      511.15      530.26     30.82 o
   9  25   0       77.66       76.35     30.62 o
  10  25   0      689.66      615.20     61.49 o
  11  25   0      337.66      368.21     57.56 o
   0  26   0     3187.96     3110.49     78.93 o
   1  26   0      477.66      450.24     31.88 o
   2  26   0     8345.42     8339.19    119.39 o
   3  26   0      714.95      649.29     32.66 o
   4  26   0      762.41      720.33     34.98 o
   5  26   0    10135.71     9887.20    161.55 o
   6  26   0      585.74      607.70     29.63 o
   7  26   0     1156.12     1236.32     50.38 o
   8  26   0     4768.90     4719.42     80.74 o
   9  26   0      276.58      316.98     42.83 o
  10  26   0     1283.01     1308.24    104.00 o
   1  27   0     1760.06     1804.77     51.49 o
   2  27   0     2864.34     2959.62     65.30 o
   3  27   0      190.16      262.69     27.43 o
   4  27   0     1113.91     1123.24     73.29 o
   5  27   0      508.43      455.64     33.02 o
   6  27   0        3.26       17.77     27.83 o
   7  27   0      256.32      298.71     27.92 o
   8  27   0       61.80       50.50     55.29 o
   9  27   0      213.86      215.65     35.23 o
  10  27   0      630.47      681.78    100.00 o
   0  28   0    20696.91    21444.60    398.60 o
   1  28   0      180.57      250.00     24.23 o
   2  28   0      234.17      221.47     27.63 o
   3  28   0     4955.71     4830.84     91.52 o
   4  28   0      277.24      289.01     31.58 o
   5  28   0     2025.64     2170.47     59.75 o
   6  28   0      406.89      426.89     35.01 o
   7  28   0     1845.75     1923.21     57.66 o
   8  28   0       23.79       65.73     39.95 o
   9  28   0       34.01       53.46     33.39 o
   1  29   0      183.11      180.78     24.74 o
   2  29   0      398.52      364.66     31.12 o
   3  29   0      757.86      822.70     39.37 o
   4  29   0      842.11      829.51     40.44 o
   5  29   0      810.55      854.61     41.16 o
   6  29   0     1795.71     1923.41     87.50 o
   7  29   0     1710.03     1858.27     58.60 o
   8  29   0      314.14      325.43     46.44 o
   9  29   0      188.34      300.30     70.90 o
   0  30   0     1195.59     1344.09     55.75 o
   1  30   0      550.02      573.34     30.22 o
   2  30   0     1862.73     1775.31     54.98 o
   3  30   0        3.74        5.24     26.61 o
   4  30   0       68.58       60.68     50.80 o
   5  30   0     1812.13     1823.59     58.06 o
   6  30   0      354.00      352.52     36.18 o
   7  30   0      175.48      168.63     33.31 o
   8  30   0      757.30      700.01     55.09 o
   1  31   0     1275.95     1359.11     51.39 o
   2  31   0      675.38      696.23     39.82 o
   3  31   0        7.79        6.91     37.20 o
   4  31   0        0.52       32.35     31.60 o
   5  31   0       22.64       45.26     31.56 o
   6  31   0       97.05      122.65     42.63 o
   7  31   0       28.14       64.84     34.29 o
   8  31   0        7.65      -32.25     44.18 o
   0  32   0     1468.05     1618.93     64.70 o
   1  32   0      279.96      264.45     33.29 o
   2  32   0      334.48      428.57     37.39 o
   3  32   0      581.53      543.37     36.95 o
   4  32   0      787.66      796.67     43.96 o
   5  32   0       10.45        0.28     31.40 o
   6  32   0      373.64      400.99     39.35 o
   7  32   0       19.83       70.86     35.47 o
   1  33   0      509.86      500.33     72.87 o
   2  33   0      191.86      224.02     52.52 o
   3  33   0      968.40      970.82     52.17 o
   4  33   0      241.05      248.50     36.59 o
   5  33   0      528.11      552.53     40.38 o
   6  33   0        8.36       32.80     53.35 o
   0  34   0       83.18      115.07     60.62 o
   1  34   0     2505.41     2629.76     67.75 o
   2  34   0       64.49       77.08     33.31 o
   3  34   0      609.31      596.51     40.62 o
   4  34   0     1815.68     1991.23     62.81 o
   5  34   0      402.20      395.97     40.25 o
   1  35   0      134.96       75.24     41.60 o
   2  35   0      261.24      275.80     43.76 o
   3  35   0       59.06       65.89     34.89 o
   4  35   0       89.01      182.74     37.33 o
   0  36   0       64.88      -19.49     61.95 o
   1  36   0     2227.44     2222.48    100.68 o
   2  36   0       83.41      103.65     42.73 o
   3  36   0      237.96      210.43     48.21 o
 -15   1   1       70.22       76.32     71.67 o
 -14   1   1        5.90       70.12     34.04 o
 -13   1   1      103.91      225.92     33.79 o
 -12   1   1      641.22      643.39     28.42 o
 -11   1   1     1597.36     1780.17     51.78 o
 -10   1   1      631.96      656.27     25.30 o
  -9   1   1      109.76      129.73     15.79 o
  -8   1   1    11191.75    11404.94    150.77 o
  -7   1   1     5323.02     4915.57     69.26 o
  -6   1   1     5483.09     5146.56    136.93 o
  -5   1   1      268.42      220.81      9.22 o
  -4   1   1     1761.58     1632.08     24.89 o
  -3   1   1    54876.27    63352.74   1131.48 o
  -2   1   1       81.87       65.76      7.84 o
   1   1   1     9058.97     9752.78    252.39 o
   2   1   1      981.94      918.40     22.22 o
   3   1   1     9295.43     9248.29    240.51 o
   4   1   1    13289.23    13114.37    169.46 o
   5   1   1     8395.83     9091.31     97.10 o
   6   1   1     4466.23     4427.30     63.61 o
   7   1   1     1599.99     1458.11     31.14 o
   8   1   1     3938.86     3948.77     60.46 o
   9   1   1      256.31      229.51     20.68 o
  10   1   1       42.49       63.83     25.54 o
  11   1   1       20.50       62.65     27.25 o
  12   1   1        3.60       32.70     39.40 o
  13   1   1      370.95      389.84     40.36 o
  14   1   1       21.44       52.83     47.12 o
 -15   2   1       19.85       39.08     35.10 o
 -14   2   1        0.67       74.66     31.21 o
 -13   2   1      161.55      196.88     33.65 o
 -12   2   1     1367.09     1551.55     39.32 o
 -11   2   1      100.52      126.03     25.44 o
 -10   2   1       73.55       81.89     20.94 o
  -9   2   1     1095.05     1145.11     29.83 o
  -8   2   1     2893.08     2842.36     47.51 o
  -7   2   1      514.81      517.50     18.33 o
  -6   2   1     2282.94     1981.87     35.79 o
  -5   2   1     2221.55     2048.72     31.62 o
  -4   2   1     6355.37     7216.93     93.34 o
  -3   2   1    10634.68    12831.50    262.27 o
  -2   2   1     4452.29     4549.96     82.81 o
  -1   2   1      614.65      693.00     21.01 o
   1   2   1    14383.43    15240.70    222.69 o
   2   2   1      154.45      175.70     13.95 o
   3   2   1     2572.05     2640.14     75.39 o
   4   2   1     1037.62      972.20     44.82 o
   5   2   1      555.96      762.09     27.60 o
   6   2   1     6073.61     6335.65     77.05 o
   7   2   1     5011.30     5037.57     72.22 o
   8   2   1        7.97        5.79     22.44 o
   9   2   1      457.03      498.05     25.53 o
  10   2   1      554.64      562.80     35.22 o
  11   2   1      308.78      330.79     32.58 o
  12   2   1       17.65       66.34     31.59 o
  13   2   1      359.71      465.16     41.59 o
  14   2   1        2.89       13.65     34.39 o
 -15   3   1       22.92       71.81     34.45 o
 -14   3   1       37.68      102.78     33.26 o
 -13   3   1      282.39      359.92     36.87 o
 -12   3   1      230.83      282.60     21.99 o
 -11   3   1      942.26     1012.23     30.95 o
 -10   3   1       10.71       39.08     16.50 o
  -9   3   1      500.29      546.26     52.82 o
  -8   3   1       24.46       29.80     12.54 o
  -7   3   1     2079.09     1820.01     28.65 o
  -6   3   1    10645.11    10005.09    170.10 o
  -5   3   1     1124.14      960.85     19.28 o
  -4   3   1      121.62      109.76     12.11 o
  -3   3   1     5269.76     5056.71     92.95 o
  -2   3   1    47626.16    49837.28    895.95 o
  -1   3   1     2205.87     2457.72     46.47 o
   1   3   1      659.41      656.58     11.54 o
   2   3   1    12310.87    12818.83    188.96 o
   3   3   1    15710.55    16451.00    423.06 o
   4   3   1      328.06      399.85     14.63 o
   5   3   1       12.63       13.81      9.88 o
   6   3   1      784.73      775.59     18.10 o
   7   3   1      836.35      734.42     17.88 o
   8   3   1     4381.04     4348.17     58.22 o
   9   3   1     1890.30     1870.09    101.04 o
  10   3   1      207.46      245.48     29.57 o
  11   3   1      552.42      577.15     38.37 o
  12   3   1      560.95      572.24     40.54 o
  13   3   1      833.11      818.17     84.14 o
  14   3   1        0.84      -14.98     34.31 o
 -15   4   1       23.61       98.90     49.03 o
 -14   4   1       23.14      107.44     33.21 o
 -13   4   1      385.40      416.87     52.86 o
 -12   4   1      143.61      154.13     24.25 o
 -11   4   1      984.94     1052.55     33.84 o
 -10   4   1     3903.48     3884.29     57.38 o
  -9   4   1     1037.46     1091.95     36.66 o
  -8   4   1      920.45      894.32     23.72 o
  -7   4   1     7946.97     7471.51    113.46 o
  -6   4   1      388.27      356.49     10.73 o
  -5   4   1    11536.39    11528.07    153.66 o
  -4   4   1    11476.40    11444.76    248.60 o
  -3   4   1     8733.15     8930.01    113.80 o
  -2   4   1     8237.94     8191.45    121.35 o
  -1   4   1    13599.86    14584.43    395.35 o
   0   4   1     6235.77     7406.21    188.27 o
   1   4   1      268.07      269.74      7.76 o
   2   4   1    26424.68    26122.01    466.73 o
   3   4   1     2424.33     2590.33     54.36 o
   4   4   1     3797.51     3695.35     77.12 o
   5   4   1     7533.47     7510.31    113.75 o
   6   4   1      153.75      151.21      9.79 o
   7   4   1     1474.97     1530.02     30.35 o
   8   4   1     4789.71     4758.33     63.04 o
   9   4   1     1133.61     1133.27     37.03 o
  10   4   1     1340.63     1268.56     56.06 o
  11   4   1     1142.24     1304.84     53.28 o
  12   4   1      184.95      256.51     48.69 o
  13   4   1       30.23       52.90     36.44 o
  14   4   1      286.90      300.63     40.54 o
 -15   5   1      147.21      175.05     52.63 o
 -14   5   1      608.65      643.67     64.46 o
 -13   5   1       18.56       37.49     26.17 o
 -12   5   1      899.54      991.62     34.10 o
 -11   5   1     1103.80     1187.62     38.18 o
 -10   5   1      912.73      891.50     28.03 o
  -9   5   1     1595.44     1635.83     32.35 o
  -8   5   1     4745.85     4670.94     61.95 o
  -7   5   1     8188.66     7880.58    105.96 o
  -6   5   1      208.22      179.56      8.93 o
  -5   5   1     1022.08     1002.80     20.05 o
  -4   5   1     3961.84     3986.94    119.97 o
  -3   5   1    10640.89    11043.25    114.10 o
  -2   5   1     2250.23     2271.02     37.22 o
  -1   5   1    17325.99    19326.57    345.37 o
   0   5   1     8895.83     9363.07    237.53 o
   1   5   1      164.81      284.67      8.95 o
   2   5   1     2886.20     2647.28     43.40 o
   3   5   1     4199.04     3848.14     75.22 o
   4   5   1     8234.34     8244.06    124.41 o
   5   5   1     1100.05     1095.99     22.03 o
   6   5   1     6769.41     6471.29     81.18 o
   7   5   1     3725.72     3423.83     46.72 o
   8   5   1     1044.74      953.66     38.28 o
   9   5   1       71.04      109.05     18.94 o
  10   5   1      397.91      413.19     37.03 o
  11   5   1      473.95      461.86     50.59 o
  12   5   1        2.85       66.54     30.23 o
  13   5   1       92.32      111.93     35.50 o
  14   5   1      345.56      349.75     42.55 o
 -15   6   1     1068.91     1169.88     81.58 o
 -14   6   1      215.90      342.34     56.76 o
 -13   6   1        6.86       31.51     26.12 o
 -12   6   1     4906.80     5148.01    128.37 o
 -11   6   1      318.40      369.06     26.75 o
 -10   6   1      652.37      655.89     22.78 o
  -9   6   1     1509.07     1574.17     46.85 o
  -8   6   1     2897.27     2773.94     48.56 o
  -7   6   1      253.41      238.88     13.94 o
  -6   6   1     9851.81     9555.69    124.81 o
  -5   6   1     5109.22     4854.39     76.85 o
  -4   6   1      160.76      172.36     10.87 o
  -3   6   1     2001.68     1996.22     29.21 o
  -2   6   1    18394.89    19214.41    281.61 o
  -1   6   1     5178.88     5466.56    101.50 o
   0   6   1    21921.90    24112.95    603.54 o
   1   6   1    43034.76    44521.25    761.87 o
   2   6   1    12632.54    13911.33    202.52 o
   3   6   1    17069.67    17356.32    466.81 o
   4   6   1     7858.14     7936.04     91.95 o
   5   6   1     2211.40     2356.84     33.44 o
   6   6   1     7912.14     7883.56     94.32 o
   7   6   1    17762.59    17390.03    198.87 o
   8   6   1       30.10       20.45     12.58 o
   9   6   1      912.89      940.67     44.10 o
  10   6   1     2551.07     2595.77     69.56 o
  11   6   1       78.65      155.30     30.02 o
  12   6   1      579.60      637.31     42.05 o
  13   6   1     2116.06     2176.19     98.07 o
  14   6   1        7.41      -30.78     35.48 o
 -15   7   1      213.43      276.61     60.71 o
 -14   7   1      515.46      568.52     64.01 o
 -13   7   1     1380.45     1571.00     63.11 o
 -12   7   1     1650.44     1722.65     50.16 o
 -11   7   1      327.41      333.49     20.82 o
 -10   7   1      324.40      375.59     19.47 o
  -9   7   1      351.46      331.30     17.17 o
  -8   7   1      461.20      458.02     14.94 o
  -7   7   1     2564.56     2636.72     43.89 o
  -6   7   1     7064.90     6710.49     90.41 o
  -5   7   1     4863.13     4666.35     92.59 o
  -4   7   1       45.18       38.70      5.91 o
  -3   7   1      726.44      644.78     26.29 o
  -2   7   1    24486.30    26115.15    382.47 o
  -1   7   1    13398.62    14166.95    255.22 o
   0   7   1      186.09      171.88      9.22 o
   1   7   1    32704.30    33237.92    476.25 o
   2   7   1      381.23      305.09     14.08 o
   3   7   1     1522.14     1622.13     37.33 o
   4   7   1     2419.68     2585.98     44.86 o
   5   7   1      124.94      136.98     10.47 o
   6   7   1     2066.38     2252.47     33.48 o
   7   7   1      236.30      260.77     13.22 o
   8   7   1     5792.59     5703.51     72.76 o
   9   7   1    11571.49    11403.97    177.72 o
  10   7   1     1299.74     1361.19     51.70 o
  11   7   1      219.98      274.93     52.87 o
  12   7   1     4679.90     4769.28    109.65 o
  13   7   1      508.61      555.45     43.42 o
  14   7   1      214.77      162.29     57.01 o
 -15   8   1      257.72      216.91     61.94 o
 -14   8   1      383.36      418.14     58.23 o
 -13   8   1      608.33      622.09     75.75 o
 -12   8   1      804.74      767.71     44.65 o
 -11   8   1     4059.64     4298.54     63.48 o
 -10   8   1     2666.13     2714.11     61.90 o
  -9   8   1       33.49       34.92     13.62 o
  -8   8   1     4271.28     4155.55     51.75 o
  -7   8   1    14226.05    13986.98    161.74 o
  -6   8   1       29.28       24.72      9.49 o
  -5   8   1    21228.65    21322.56    297.24 o
  -4   8   1    16327.83    15703.19    246.19 o
  -3   8   1     8479.79     8799.68    160.93 o
  -2   8   1     4830.48     5137.91     96.23 o
  -1   8   1    17749.45    19452.82    489.76 o
   0   8   1     1290.67     1412.80     17.65 o
   1   8   1      292.07      345.58     10.95 o
   2   8   1    26819.53    27691.87    343.91 o
   3   8   1      119.44      155.90     10.51 o
   4   8   1     6653.84     7135.49    121.71 o
   5   8   1    18861.67    18582.33    211.60 o
   6   8   1      168.10      200.69     14.35 o
   7   8   1       31.61       42.30     10.19 o
   8   8   1    14942.93    14947.03    174.52 o
   9   8   1     1786.91     1837.11     54.63 o
  10   8   1      452.05      421.33     33.44 o
  11   8   1     1310.23     1362.70     62.82 o
  12   8   1     1064.99     1175.38     97.77 o
  13   8   1      112.39      197.11     55.47 o
  14   8   1      748.96      712.61     72.21 o
 -14   9   1      131.08      117.29     54.11 o
 -13   9   1       51.73      119.92     43.83 o
 -12   9   1     1487.45     1713.51     63.73 o
 -11   9   1     2843.79     2769.87     54.15 o
 -10   9   1     1504.01     1486.71     44.22 o
  -9   9   1     4641.30     4697.18     64.40 o
  -8   9   1     4021.94     4023.36     54.58 o
  -7   9   1    12584.22    12076.82    162.86 o
  -6   9   1       23.37       32.45      9.08 o
  -5   9   1     8999.67     9088.23     98.65 o
  -4   9   1      267.36      353.04     11.62 o
  -3   9   1     1505.45     1549.51     25.25 o
  -2   9   1     2190.07     2301.65     47.29 o
  -1   9   1     3275.13     3347.86     65.38 o
   0   9   1      775.38      897.02     14.31 o
   1   9   1     7691.08     8833.48    130.03 o
   2   9   1    10345.98    10319.45    118.46 o
   3   9   1    19640.36    18779.49    275.47 o
   4   9   1     8135.07     7860.43    115.20 o
   5   9   1     1472.13     1514.41     25.46 o
   6   9   1     3938.64     3835.07     55.39 o
   7   9   1     4211.58     4155.47     55.96 o
   8   9   1       55.43      104.96     15.73 o
   9   9   1       59.42       69.18     20.07 o
  10   9   1      129.71      155.24     23.39 o
  11   9   1      963.73      882.80     68.06 o
  12   9   1       11.82       98.85     32.30 o
  13   9   1      132.97      125.44     50.72 o
 -14  10   1      348.53      403.14     61.07 o
 -13  10   1      419.71      416.37     41.47 o
 -12  10   1     1318.25     1357.54     79.30 o
 -11  10   1      424.94      423.11     25.43 o
 -10  10   1      858.91      837.11     36.86 o
  -9  10   1     2843.13     2882.93     52.10 o
  -8  10   1      677.92      681.34     18.78 o
  -7  10   1       86.03      103.88     10.89 o
  -6  10   1     3200.55     3268.35     55.35 o
  -5  10   1     5167.03     5233.45     74.20 o
  -4  10   1        2.30        0.94      5.30 o
  -3  10   1     4752.79     4861.05     83.27 o
  -2  10   1      677.18      709.33     15.57 o
  -1  10   1     3402.32     3750.40    104.15 o
   0  10   1    26624.82    28400.15    319.29 o
   1  10   1     8592.81     8397.96    124.24 o
   2  10   1      343.92      343.72     15.72 o
   3  10   1    20432.40    22651.31    347.92 o
   4  10   1    10735.33    10920.90    141.65 o
   5  10   1       15.31       20.47      8.91 o
   6  10   1     3620.33     3720.72     50.29 o
   7  10   1     5173.26     5313.93     68.87 o
   8  10   1      556.76      545.53     36.07 o
   9  10   1     1934.03     1839.04     46.51 o
  10  10   1     2564.13     2588.24     91.94 o
  11  10   1       67.93       44.76     29.13 o
  12  10   1        6.69       17.21     48.69 o
  13  10   1      986.95      961.57     75.33 o
 -14  11   1      103.73      186.59     59.52 o
 -13  11   1     1320.03     1453.65     81.66 o
 -12  11   1       81.54       57.43     38.09 o
 -11  11   1       54.97       36.30     20.62 o
 -10  11   1      763.75      722.50     28.10 o
  -9  11   1       14.86       44.92     16.71 o
  -8  11   1      728.18      743.64     19.71 o
  -7  11   1       75.24       91.95     11.76 o
  -6  11   1     6312.43     6268.57    215.74 o
  -5  11   1    11897.16    11977.56    159.65 o
  -4  11   1    12267.81    13040.30    173.06 o
  -3  11   1    12094.54    12637.58    162.97 o
  -2  11   1    15220.27    15948.22    203.68 o
  -1  11   1     8983.57     9690.92    201.77 o
   0  11   1     2286.95     2660.39     37.76 o
   1  11   1     9160.01     9580.74    141.15 o
   2  11   1    13251.12    14333.50    148.71 o
   3  11   1     2575.16     2627.02     40.01 o
   4  11   1     1593.30     1571.64     25.32 o
   5  11   1       55.01       75.08      9.76 o
   6  11   1     2040.97     2119.53     37.32 o
   7  11   1     2210.74     2136.91     35.49 o
   8  11   1     1182.90     1172.46     47.80 o
   9  11   1     2135.94     2198.19     52.29 o
  10  11   1       13.52       -0.24     22.16 o
  11  11   1      565.05      532.30     56.07 o
  12  11   1     1509.21     1733.77     93.10 o
  13  11   1       20.97       97.84     53.24 o
 -14  12   1      101.79       90.56     52.55 o
 -13  12   1      144.20      179.72     39.59 o
 -12  12   1       51.99       46.91     40.21 o
 -11  12   1      706.45      673.39     34.23 o
 -10  12   1     2088.99     2052.04     51.72 o
  -9  12   1      529.46      493.61     34.46 o
  -8  12   1     1443.52     1418.04     33.62 o
  -7  12   1     1069.35     1102.44     26.98 o
  -6  12   1      248.43      271.08     15.24 o
  -5  12   1      317.78      417.09     18.68 o
  -4  12   1     4832.99     5114.64     57.28 o
  -3  12   1      493.43      536.04     15.49 o
  -2  12   1      492.25      589.74     13.95 o
  -1  12   1        4.59       -1.86      7.42 o
   0  12   1      385.11      471.43     24.21 o
   1  12   1     1660.41     2247.39     33.47 o
   2  12   1      208.43      287.43      8.89 o
   3  12   1        1.26        9.19      8.54 o
   4  12   1      620.52      609.36     15.89 o
   5  12   1     1756.84     1720.98     28.89 o
   6  12   1        1.34       12.08     13.46 o
   7  12   1      854.24      864.52     26.62 o
   8  12   1       17.07       24.18     15.44 o
   9  12   1       55.27       86.75     21.70 o
  10  12   1       47.50       72.56     28.75 o
  11  12   1      647.45      708.65     64.02 o
  12  12   1      171.08      203.29     53.58 o
  13  12   1        1.07       16.71     51.97 o
 -14  13   1       49.72      204.41     59.09 o
 -13  13   1        3.72       39.78     80.77 o
 -12  13   1      301.32      377.91     40.71 o
 -11  13   1     1175.02     1243.54     46.35 o
 -10  13   1      302.64      283.21     27.07 o
  -9  13   1      369.63      352.29     29.02 o
  -8  13   1      266.97      246.20     18.02 o
  -7  13   1     6149.70     6133.78    144.96 o
  -6  13   1     3771.50     3731.71     94.46 o
  -5  13   1     1663.09     1760.29     32.89 o
  -4  13   1       92.79      103.26      9.16 o
  -3  13   1     1505.26     1387.13     31.92 o
  -2  13   1     5711.71     6370.52     76.63 o
  -1  13   1     1718.15     1885.53     29.24 o
   0  13   1      401.14      429.69     11.62 o
   1  13   1     1323.52     1508.35     25.34 o
   2  13   1    10376.30    10338.84    119.65 o
   3  13   1     5349.38     5373.20     74.20 o
   4  13   1     4384.92     4409.38     56.49 o
   5  13   1       64.10       81.73     10.58 o
   6  13   1      610.21      566.72     17.85 o
   7  13   1     7894.60     7770.46     96.32 o
   8  13   1     3278.41     3216.66     98.08 o
   9  13   1      294.88      316.82     31.41 o
  10  13   1       50.12       53.01     31.59 o
  11  13   1      129.53      116.41     49.73 o
  12  13   1       17.56       40.60     46.11 o
  13  13   1       22.66       73.14     52.63 o
 -14  14   1       11.33       46.80     56.42 o
 -13  14   1       16.51       37.72     36.11 o
 -12  14   1      291.41      307.17     39.45 o
 -11  14   1       30.09       70.90     35.80 o
 -10  14   1      895.07      830.84     36.29 o
  -9  14   1      471.88      456.31     37.97 o
  -8  14   1      459.36      424.92     21.30 o
  -7  14   1        8.16       -1.40     14.32 o
  -6  14   1     2877.34     2823.99     98.73 o
  -5  14   1       10.78        7.22     11.26 o
  -4  14   1     6103.30     5996.55     82.95 o
  -3  14   1      927.61      876.73     20.91 o
  -2  14   1      918.22      891.94     19.94 o
  -1  14   1     1345.88     1282.59     23.26 o
   0  14   1       79.67      130.16      7.79 o
   1  14   1     1469.17     1429.38     24.66 o
   2  14   1       33.82       18.93      7.24 o
   3  14   1     3465.35     3865.55     68.78 o
   4  14   1       72.39       65.94      9.67 o
   5  14   1       44.05       42.00     10.34 o
   6  14   1      255.69      254.67     14.54 o
   7  14   1      151.70      163.50     15.69 o
   8  14   1     1216.10     1289.29     39.26 o
   9  14   1      661.79      681.14     64.47 o
  10  14   1        0.55      -14.98     28.71 o
  11  14   1      509.18      452.69     56.25 o
  12  14   1       34.99       98.62     48.97 o
  13  14   1       23.05       50.83     53.09 o
 -14  15   1       23.36      -43.00     54.60 o
 -13  15   1       12.38        2.89     37.17 o
 -12  15   1       37.80       67.25     35.96 o
 -11  15   1      206.64      220.68     35.89 o
 -10  15   1       22.65       38.00     24.17 o
  -9  15   1      348.25      325.68     22.62 o
  -8  15   1     1251.45     1269.57     35.00 o
  -7  15   1     1691.41     1665.26     36.24 o
  -6  15   1      666.96      596.38     21.54 o
  -5  15   1        8.49       33.02     11.70 o
  -4  15   1      807.03      812.63     26.79 o
  -3  15   1     3842.46     3830.15     56.21 o
  -2  15   1     9703.48    10236.54    120.20 o
  -1  15   1     6568.80     7018.08     76.57 o
   0  15   1     1126.67     1195.72     20.45 o
   1  15   1       25.04       35.82      7.69 o
   2  15   1     2203.67     2203.80     34.91 o
   3  15   1     5720.40     5624.80     78.20 o
   4  15   1     3828.45     3834.29     56.24 o
   5  15   1       17.12       15.47     10.69 o
   6  15   1      250.78      220.74     22.55 o
   7  15   1     1149.85     1164.36     31.49 o
   8  15   1      349.97      341.64     25.08 o
   9  15   1       37.83       81.53     42.76 o
  10  15   1       21.28       56.26     30.26 o
  11  15   1        8.58       33.84     48.37 o
  12  15   1       64.79       90.09     52.69 o
  13  15   1       78.48      122.18     56.58 o
 -13  16   1      217.12      237.86     41.61 o
 -12  16   1       85.63      120.76     48.15 o
 -11  16   1     1249.63     1318.35     58.78 o
 -10  16   1       76.95       51.12     25.13 o
  -9  16   1     1212.49     1250.09     36.37 o
  -8  16   1       60.60       67.55     17.79 o
  -7  16   1     6111.91     5912.46     86.77 o
  -6  16   1     2124.53     1988.54     58.22 o
  -5  16   1      797.78      693.13     22.40 o
  -4  16   1     7100.19     7006.94     96.51 o
  -3  16   1      869.94      860.57     22.58 o
  -2  16   1     1337.57     1341.55     26.77 o
  -1  16   1    13628.19    13416.68    172.34 o
   0  16   1     2042.69     2054.31     30.09 o
   1  16   1     7966.47     8004.37    105.03 o
   2  16   1     4940.29     4875.28     67.37 o
   3  16   1      768.82      755.23     21.96 o
   4  16   1     5049.54     4960.07     63.43 o
   5  16   1     3139.33     3072.62     50.65 o
   6  16   1     3862.52     3820.08     60.59 o
   7  16   1     1222.05     1183.68     42.35 o
   8  16   1     1330.44     1425.60     57.68 o
   9  16   1     1981.07     2025.72     52.19 o
  10  16   1       24.86       28.84     32.79 o
  11  16   1     1582.02     1684.42     91.69 o
  12  16   1      420.25      455.27     62.27 o
 -13  17   1      911.10      820.27     82.09 o
 -12  17   1      599.23      540.46     47.08 o
 -11  17   1      248.90      185.88     37.98 o
 -10  17   1      337.77      378.76     30.22 o
  -9  17   1       83.38       94.01     20.30 o
  -8  17   1      265.07      263.49     21.04 o
  -7  17   1      813.78      765.76     26.46 o
  -6  17   1     4809.68     4771.11     72.73 o
  -5  17   1     6374.59     6255.93     89.04 o
  -4  17   1      159.53      188.80     14.07 o
  -3  17   1     7820.30     7799.27    125.73 o
  -2  17   1    12448.04    12390.33    161.14 o
  -1  17   1     6653.86     6860.46     92.02 o
   0  17   1      292.79      242.59     12.98 o
   1  17   1     4587.94     4615.42     73.61 o
   2  17   1     4516.45     4455.65     62.65 o
   3  17   1     2000.06     2003.22     36.35 o
   4  17   1     1119.41     1196.35     35.22 o
   5  17   1        5.68        4.81     13.40 o
   6  17   1      181.81      164.38     17.48 o
   7  17   1      794.40      769.58     26.55 o
   8  17   1     3581.19     3508.72    122.15 o
   9  17   1     1594.28     1702.74     60.40 o
  10  17   1      129.25      120.64     42.32 o
  11  17   1      646.16      561.58     62.76 o
  12  17   1      491.14      395.36     59.13 o
 -13  18   1       41.67      106.96     41.54 o
 -12  18   1     1499.53     1550.72     82.89 o
 -11  18   1      164.95      167.24     38.33 o
 -10  18   1      387.29      291.11     29.62 o
  -9  18   1     3055.40     3031.94     56.67 o
  -8  18   1     1006.98     1020.81     36.62 o
  -7  18   1       22.29       35.18     17.00 o
  -6  18   1    10113.50     9896.56    135.12 o
  -5  18   1      132.77      118.17     15.67 o
  -4  18   1     5043.19     5073.49     66.35 o
  -3  18   1    12229.47    12125.70    160.38 o
  -2  18   1     4681.15     4694.51     67.51 o
  -1  18   1      295.03      307.32     16.47 o
   0  18   1    14073.63    14314.57    186.22 o
   1  18   1    18810.78    18503.55    270.65 o
   2  18   1       23.11       55.75     10.27 o
   3  18   1    12292.47    12433.71    163.06 o
   4  18   1     8675.65     8649.91    117.73 o
   5  18   1      261.66      281.11     17.82 o
   6  18   1     4965.26     4983.78     75.26 o
   7  18   1     1610.43     1607.09     43.99 o
   8  18   1      609.51      589.36     31.19 o
   9  18   1     2144.30     2257.78     56.63 o
  10  18   1     1259.01     1347.14     57.72 o
  11  18   1      157.11      170.17     50.89 o
  12  18   1       49.19       79.66     55.32 o
 -13  19   1       10.84       37.60     41.36 o
 -12  19   1      160.35      232.38     42.32 o
 -11  19   1     1396.91     1410.57    122.71 o
 -10  19   1      139.50      163.60     32.95 o
  -9  19   1      566.20      541.76     27.62 o
  -8  19   1     2198.30     2277.94     47.64 o
  -7  19   1     8077.73     7794.57    127.18 o
  -6  19   1      808.24      820.23     27.15 o
  -5  19   1     2204.47     2231.15     43.30 o
  -4  19   1     2400.59     2353.28     37.80 o
  -3  19   1      690.64      744.67     25.91 o
  -2  19   1     3182.95     3172.36     50.22 o
  -1  19   1     1859.88     2008.11     37.24 o
   0  19   1     1113.93     1217.69     27.48 o
   1  19   1      633.67      724.38     22.43 o
   2  19   1     6030.06     6023.62     96.52 o
   3  19   1    13585.11    13788.68    180.40 o
   4  19   1     6250.41     6076.02     87.03 o
   5  19   1      718.53      748.37     33.28 o
   6  19   1     1514.04     1600.31     37.43 o
   7  19   1     2019.50     2046.36     54.58 o
   8  19   1      193.92      210.84     35.99 o
   9  19   1      276.24      346.57     29.66 o
  10  19   1        0.68       30.75     34.55 o
  11  19   1        2.86       47.83     53.10 o
  12  19   1      322.77      435.56     67.86 o
 -13  20   1      484.76      419.39     50.72 o
 -12  20   1       93.96      114.20     42.03 o
 -11  20   1      773.64      837.30     53.44 o
 -10  20   1     1214.20     1271.65     63.91 o
  -9  20   1     1096.38     1052.44     47.35 o
  -8  20   1      779.39      753.55     49.48 o
  -7  20   1     3432.64     3477.47     60.33 o
  -6  20   1      470.05      514.88     23.80 o
  -5  20   1     2287.57     2416.75     57.22 o
  -4  20   1    10447.38    10425.97    126.03 o
  -3  20   1     6091.24     5917.30     80.81 o
  -2  20   1      497.94      479.01     26.34 o
  -1  20   1     2912.58     3027.22     43.95 o
   0  20   1     3566.23     3393.10     53.33 o
   1  20   1      849.21      993.02     51.14 o
   2  20   1    14415.48    14239.17    185.83 o
   3  20   1     1587.12     1595.94     33.62 o
   4  20   1      509.49      592.87     29.40 o
   5  20   1     4801.48     4674.05     72.05 o
   6  20   1     2158.42     2171.62     44.97 o
   7  20   1      336.06      305.77     22.93 o
   8  20   1     5020.03     4911.58    162.59 o
   9  20   1     1531.25     1686.31     92.51 o
  10  20   1       27.07       54.09     70.50 o
  11  20   1     1995.17     1982.52     98.06 o
  12  20   1      166.03      175.28     62.20 o
 -12  21   1       64.33      138.12     42.70 o
 -11  21   1      104.01      146.07     40.45 o
 -10  21   1      306.90      320.54     32.62 o
  -9  21   1      318.37      292.73     25.60 o
  -8  21   1       19.49       20.71     19.83 o
  -7  21   1      241.32      235.42     22.51 o
  -6  21   1     1805.93     1823.34     40.45 o
  -5  21   1     3733.76     3548.21     70.36 o
  -4  21   1        2.47       15.25     12.68 o
  -3  21   1      121.08      167.01     14.55 o
  -2  21   1     2827.45     2996.51     59.36 o
  -1  21   1     3542.64     3649.79     51.40 o
   0  21   1     1273.20     1320.19     47.78 o
   1  21   1     4993.48     4775.38    101.95 o
   2  21   1     3433.96     3374.20     54.52 o
   3  21   1      264.80      296.99     17.91 o
   4  21   1      210.40      195.48     17.46 o
   5  21   1        9.21       -0.36     16.75 o
   6  21   1        2.62        0.79     17.68 o
   7  21   1       41.94       45.87     24.06 o
   8  21   1     1571.53     1804.90     52.15 o
   9  21   1     1902.18     1852.45     54.41 o
  10  21   1     1776.31     1750.92    106.11 o
  11  21   1      334.71      325.37     43.50 o
 -12  22   1     1829.76     1694.45     74.24 o
 -11  22   1      653.09      629.85     60.03 o
 -10  22   1      134.23      134.49     30.15 o
  -9  22   1     2335.62     2412.05     52.93 o
  -8  22   1       25.17       24.24     24.24 o
  -7  22   1       93.54       95.51     21.16 o
  -6  22   1     3569.45     3526.22     78.83 o
  -5  22   1     1005.12     1006.92     32.33 o
  -4  22   1       24.84       22.97     15.84 o
  -3  22   1       39.26       44.68     13.44 o
  -2  22   1      414.56      428.88     17.65 o
  -1  22   1     4436.06     4270.66     58.55 o
   0  22   1       22.75       39.84     15.52 o
   1  22   1     4092.75     4233.33     89.54 o
   2  22   1       27.94       31.74     17.35 o
   3  22   1     4438.35     4403.40     68.31 o
   4  22   1     2463.98     2719.33     49.45 o
   5  22   1      369.81      381.68     22.37 o
   6  22   1     4493.41     4487.41     72.26 o
   7  22   1     2053.34     2092.81     53.49 o
   8  22   1        7.72       37.56     26.23 o
   9  22   1      590.96      571.29     37.12 o
  10  22   1     1392.63     1334.42     63.20 o
  11  22   1      104.33       91.88     40.75 o
 -12  23   1      278.18      330.34     48.44 o
 -11  23   1      722.91      827.61     55.99 o
 -10  23   1      233.57      256.22     33.61 o
  -9  23   1      230.74      283.78     28.49 o
  -8  23   1     1891.05     2019.96     70.59 o
  -7  23   1      825.39      836.77     31.75 o
  -6  23   1       83.65       60.14     20.30 o
  -5  23   1        4.28       -3.89     17.18 o
  -4  23   1        6.97       11.61     14.20 o
  -3  23   1     2455.72     2535.41     47.52 o
  -2  23   1      952.29      901.00     24.89 o
  -1  23   1     4082.93     4176.25     66.03 o
   0  23   1     3093.15     3159.02     73.32 o
   1  23   1       10.90       39.05     18.47 o
   2  23   1     1832.28     1832.66     45.44 o
   3  23   1     5486.59     5792.40    123.05 o
   4  23   1     3963.10     4011.80     65.08 o
   5  23   1      547.29      574.01     26.12 o
   6  23   1     3981.57     3960.23     67.12 o
   7  23   1      695.12      595.54     33.85 o
   8  23   1      587.26      566.55     38.73 o
   9  23   1      144.64      191.48     30.52 o
  10  23   1       74.85      114.33     50.01 o
  11  23   1       12.97       16.40     79.19 o
 -11  24   1       79.18      113.49     42.72 o
 -10  24   1      276.05      236.31     42.40 o
  -9  24   1       16.99       62.17     24.91 o
  -8  24   1        6.67      -22.23     22.23 o
  -7  24   1     1134.84     1026.46     34.91 o
  -6  24   1        7.03       31.88     19.91 o
  -5  24   1      261.35      265.72     21.69 o
  -4  24   1     4017.33     4205.28     60.95 o
  -3  24   1     2175.02     2324.04     44.27 o
  -2  24   1     1202.94     1229.38     41.61 o
  -1  24   1     2062.60     2272.05     44.97 o
   0  24   1     5086.13     5135.84     78.05 o
   1  24   1       11.89       68.42     22.11 o
   2  24   1      420.35      486.58     29.11 o
   3  24   1      376.96      289.56     24.85 o
   4  24   1      532.01      469.41     23.86 o
   5  24   1       24.26       50.39     19.27 o
   6  24   1       32.72       39.09     20.89 o
   7  24   1      109.92      126.26     26.84 o
   8  24   1      346.56      400.21     33.07 o
   9  24   1      565.56      555.68     36.44 o
  10  24   1      547.59      611.78     50.11 o
 -11  25   1      157.97       95.14     43.23 o
 -10  25   1      137.71      134.68     42.13 o
  -9  25   1        8.07       33.15     25.31 o
  -8  25   1      316.26      363.95     29.51 o
  -7  25   1      266.91      256.69     25.94 o
  -6  25   1     2571.28     2584.94     60.08 o
  -5  25   1      823.86      833.64     47.20 o
  -4  25   1       37.47       74.21     16.90 o
  -3  25   1     3882.43     3991.84     66.87 o
  -2  25   1    10634.24    10918.90    150.04 o
  -1  25   1     2305.02     2524.60     77.75 o
   0  25   1        6.14       41.48     17.69 o
   1  25   1     1796.54     1755.43     79.35 o
   2  25   1     1406.37     1376.01     41.17 o
   3  25   1     1654.84     1625.37     46.85 o
   4  25   1       95.66       42.78     22.99 o
   5  25   1        6.65      -24.07     24.07 o
   6  25   1        3.88       -3.99     21.33 o
   7  25   1       77.74       56.35     34.15 o
   8  25   1     1752.48     1833.74     56.18 o
   9  25   1      637.99      609.07     38.88 o
  10  25   1       34.12      -25.15     39.74 o
 -11  26   1        0.96      -11.23     42.90 o
 -10  26   1      751.61      752.68     54.73 o
  -9  26   1       79.43       83.24     27.69 o
  -8  26   1      249.87      300.23     31.73 o
  -7  26   1      447.65      497.68     29.81 o
  -6  26   1        0.29       26.45     22.30 o
  -5  26   1      824.20      793.69     31.23 o
  -4  26   1      493.90      529.55     32.59 o
  -3  26   1      480.64      535.83     26.35 o
  -2  26   1      563.42      569.91     26.95 o
  -1  26   1      505.34      478.75     24.80 o
   0  26   1      302.31      305.86     35.27 o
   1  26   1      446.11      542.63     54.08 o
   2  26   1     1197.90     1149.12     41.52 o
   3  26   1       71.36       98.78     24.92 o
   4  26   1        4.31       30.12     25.19 o
   5  26   1     1523.18     1538.69     48.55 o
   6  26   1      394.96      408.12     33.42 o
   7  26   1       33.64       36.01     27.21 o
   8  26   1      291.98      344.15     34.04 o
   9  26   1       99.42       91.18     32.17 o
  10  26   1       41.92       68.25     45.22 o
 -10  27   1        5.69      -32.88     41.78 o
  -9  27   1      341.54      392.98     31.80 o
  -8  27   1      708.10      686.36     42.08 o
  -7  27   1      625.58      575.07     31.64 o
  -6  27   1      384.64      373.90     33.89 o
  -5  27   1       37.77       28.77     27.09 o
  -4  27   1        8.21        0.26     25.34 o
  -3  27   1      993.27     1064.76     35.39 o
  -2  27   1      935.61     1011.95     63.64 o
  -1  27   1     1785.41     1841.14     42.16 o
   0  27   1      379.24      445.79     29.45 o
   1  27   1       73.26       46.85     30.49 o
   2  27   1     1935.68     1958.15     61.20 o
   3  27   1     2644.49     2533.83     60.58 o
   4  27   1     1792.50     1747.12     76.42 o
   5  27   1      465.33      489.33     34.26 o
   6  27   1      633.71      658.63     36.60 o
   7  27   1      527.63      492.73     64.52 o
   8  27   1      671.40      692.23     39.95 o
   9  27   1      123.04      149.19     34.18 o
 -10  28   1       86.23      114.61     43.14 o
  -9  28   1       78.52       72.47     28.98 o
  -8  28   1      538.45      549.40     34.93 o
  -7  28   1       91.06      131.94     26.78 o
  -6  28   1       93.83      107.61     29.00 o
  -5  28   1     1928.33     1977.94     64.08 o
  -4  28   1       19.35       36.66     33.66 o
  -3  28   1     2560.29     2771.72     86.62 o
  -2  28   1      245.57      247.61     24.16 o
  -1  28   1      356.87      390.47     26.77 o
   0  28   1     3836.89     4016.01     79.56 o
   1  28   1       89.69       90.83     25.76 o
   2  28   1     2391.18     2412.58     60.13 o
   3  28   1     1976.28     2046.42     56.53 o
   4  28   1        5.59       42.93     26.67 o
   5  28   1      608.08      549.87     34.98 o
   6  28   1      856.70      848.35     40.47 o
   7  28   1      511.43      533.80     46.20 o
   8  28   1      634.58      645.39     89.15 o
   9  28   1        3.46       48.75     53.68 o
  -9  29   1       35.02       47.37     29.18 o
  -8  29   1      551.10      610.83     41.31 o
  -7  29   1      874.41      831.02     44.44 o
  -6  29   1      853.52      826.54     42.41 o
  -5  29   1      237.86      280.40     33.79 o
  -4  29   1      238.91      159.50     30.74 o
  -3  29   1     1065.35     1165.46     38.07 o
  -2  29   1      837.40      926.40     34.28 o
  -1  29   1      631.23      675.16     36.17 o
   0  29   1      245.57      243.63     28.36 o
   1  29   1      730.91      756.84     37.51 o
   2  29   1     1078.15     1126.47     42.73 o
   3  29   1     2137.07     2068.44     56.95 o
   4  29   1     1285.63     1207.52     46.54 o
   5  29   1       27.47       20.55     29.66 o
   6  29   1       84.18      114.15     31.33 o
   7  29   1      222.63      178.46     41.49 o
   8  29   1      378.76      421.63     47.43 o
  -9  30   1       19.08       30.60     34.99 o
  -8  30   1      222.22      254.61     36.64 o
  -7  30   1      288.10      273.05     36.02 o
  -6  30   1      967.92      958.06     45.86 o
  -5  30   1     1912.81     2002.74     58.23 o
  -4  30   1      126.95      125.63     31.42 o
  -3  30   1     1837.15     1802.56     46.05 o
  -2  30   1     2176.39     2183.19     79.00 o
  -1  30   1      341.92      312.23     31.76 o
   0  30   1     4841.55     5083.04     97.09 o
   1  30   1      286.79      265.71     31.21 o
   2  30   1     1142.93     1204.36     60.02 o
   3  30   1     2321.92     2420.21     68.69 o
   4  30   1      186.89      182.99     53.64 o
   5  30   1      847.20      851.41     41.82 o
   6  30   1      343.07      349.51     97.25 o
   7  30   1       76.52       87.62     39.96 o
   8  30   1      411.24      328.59     46.52 o
  -8  31   1       62.78      115.36     36.81 o
  -7  31   1      431.19      479.78     40.63 o
  -6  31   1     1351.00     1383.26     77.78 o
  -5  31   1      505.11      476.47     38.32 o
  -4  31   1       15.08        1.38     29.26 o
  -3  31   1     2895.72     2987.74     70.45 o
  -2  31   1     3356.17     3333.53     73.53 o
  -1  31   1     1271.62     1333.50     49.22 o
   0  31   1       34.91       89.20     30.29 o
   1  31   1      266.22      207.18     31.40 o
   2  31   1     1584.74     1631.79     53.31 o
   3  31   1     1165.29     1204.40     48.19 o
   4  31   1      403.27      465.85     37.35 o
   5  31   1       86.43       46.97     32.07 o
   6  31   1      172.79      219.85     44.15 o
   7  31   1      751.24      697.06     53.93 o
  -7  32   1      142.26      164.87     37.07 o
  -6  32   1      205.70      228.38     37.06 o
  -5  32   1     1130.55     1166.70     50.79 o
  -4  32   1     1189.82     1197.07     49.28 o
  -3  32   1      586.21      565.79     43.79 o
  -2  32   1      525.14      520.32     35.50 o
  -1  32   1     1547.21     1620.80     52.41 o
   0  32   1      448.95      390.34     43.05 o
   1  32   1       35.58       74.62     31.12 o
   2  32   1     4722.27     4916.95    101.64 o
   3  32   1      796.80      745.66     43.90 o
   4  32   1       16.61       11.71     31.37 o
   5  32   1     3204.29     3201.47     77.72 o
   6  32   1      123.31      186.19     44.87 o
  -7  33   1      787.28      840.08     54.67 o
  -6  33   1      250.43      225.69     37.99 o
  -5  33   1      100.10       99.50     34.05 o
  -4  33   1      144.02      124.75     66.24 o
  -3  33   1       15.77       -3.24     39.51 o
  -2  33   1       14.68       48.27     29.32 o
  -1  33   1      598.15      548.85     38.27 o
   0  33   1      675.86      706.50     40.05 o
   1  33   1       62.51       64.34     32.01 o
   2  33   1      327.44      352.57     35.99 o
   3  33   1     2044.88     2162.10     63.85 o
   4  33   1      781.14      835.49     45.03 o
   5  33   1        3.13      -29.84     32.37 o
   6  33   1      845.53      924.44     84.30 o
  -6  34   1      344.85      292.36     47.11 o
  -5  34   1     1356.04     1488.27     68.29 o
  -4  34   1      394.23      373.27     48.40 o
  -3  34   1     2839.48     2776.62     88.54 o
  -2  34   1      175.47       95.50     42.28 o
  -1  34   1      333.25      378.86     42.70 o
   0  34   1     3067.28     3079.16     74.49 o
   1  34   1       80.44       73.41     37.55 o
   2  34   1      410.55      402.39     39.58 o
   3  34   1      594.45      527.74     41.88 o
   4  34   1      152.88      139.12     41.56 o
   5  34   1       68.61       49.57     45.13 o
  -5  35   1      270.27      276.47     46.99 o
  -4  35   1       67.58      124.50     75.10 o
  -3  35   1      604.00      564.50     51.40 o
  -2  35   1     2921.73     2932.43     90.09 o
  -1  35   1     1145.13     1220.03     49.95 o
   0  35   1       63.55       83.40     34.67 o
   1  35   1      746.35      806.91     45.43 o
   2  35   1      438.17      434.08     39.73 o
   3  35   1        9.18       16.33     33.27 o
   4  35   1       13.20       10.96     67.51 o
  -3  36   1       21.45      -12.53     44.00 o
  -2  36   1        1.62      -13.71     43.95 o
  -1  36   1      166.04      194.03     63.87 o
   0  36   1      387.60      383.39     60.31 o
   1  36   1      388.13      373.81     40.87 o
   2  36   1      742.85      671.67     62.08 o
 -15   0   2      196.35      318.28     59.89 o
 -14   0   2        2.45       57.27     28.86 o
 -13   0   2      898.15     1130.48    101.86 o
 -12   0   2     3510.68     3838.89     93.74 o
 -11   0   2      202.03      181.08     53.97 o
 -10   0   2      155.81      163.06     25.73 o
  -9   0   2      858.93      820.50     99.35 o
  -8   0   2    14754.91    13344.53    723.00 o
  -7   0   2      342.17      314.75     33.57 o
  -6   0   2     5894.28     6053.27    164.76 o
  -5   0   2    44434.27    45689.72   1123.92 o
  -4   0   2    64427.14    70098.66   1231.21 o
  -3   0   2   136270.72   144387.91   3608.11 o
  -2   0   2    21534.88    23132.55    579.86 o
  -1   0   2     3017.14     3248.04     85.71 o
   0   0   2    54176.31    55805.69   1401.14 o
   4   0   2     9687.57     9678.04    255.80 o
   5   0   2    33633.32    34257.28    501.22 o
   6   0   2     1220.28     1184.10     29.26 o
   7   0   2    14471.70    13758.79    256.92 o
   8   0   2     1526.82     1478.49     69.49 o
   9   0   2      552.18      482.81     47.85 o
  10   0   2     5586.03     5723.44    176.63 o
  11   0   2      100.40       41.69     45.04 o
  12   0   2      373.25      337.39     51.33 o
  13   0   2     2396.04     2272.10    100.34 o
 -15   1   2       66.08      135.90     36.82 o
 -14   1   2      391.89      443.51     26.73 o
 -13   1   2        4.54       41.46     22.03 o
 -12   1   2      186.46      198.60     22.26 o
 -11   1   2      921.08      939.14     30.80 o
 -10   1   2        5.46       15.66     16.51 o
  -9   1   2     1325.94     1247.76    106.26 o
  -8   1   2      239.70      235.10     19.31 o
  -7   1   2        2.88       -3.25      9.96 o
  -6   1   2    22564.85    23650.48    297.76 o
  -5   1   2     3853.81     3830.59     62.32 o
  -4   1   2    12115.86    12963.94    231.74 o
  -3   1   2   126784.16   140425.23   2482.86 o
  -2   1   2    27376.21    32077.39    566.44 o
  -1   1   2     7046.64     7958.18    202.01 o
   0   1   2     4508.71     4653.25     85.97 o
   1   1   2     1117.11     1157.02     36.92 o
   2   1   2     9189.60     8927.70    235.14 o
   3   1   2     2109.48     2146.01     66.71 o
   4   1   2     2506.10     2758.33     79.74 o
   5   1   2     2156.32     2124.69     35.49 o
   6   1   2     1383.65     1369.45     22.40 o
   7   1   2      630.45      604.90     27.56 o
   8   1   2      887.76      827.20     40.38 o
   9   1   2       16.38       27.71     24.23 o
  10   1   2      866.46      749.55     40.50 o
  11   1   2      550.71      494.25     53.87 o
  12   1   2      158.37      214.65     35.20 o
  13   1   2      615.57      657.71     60.76 o
 -15   2   2      551.07      736.03     49.93 o
 -14   2   2      138.31      163.23     30.38 o
 -13   2   2     2165.86     2259.45     45.36 o
 -12   2   2      671.30      644.89     34.97 o
 -11   2   2      209.48      261.42     21.36 o
 -10   2   2    10157.20     9809.66    134.91 o
  -9   2   2      842.43      806.84     32.09 o
  -8   2   2     4722.37     4178.40     82.57 o
  -7   2   2     2642.78     2373.99     49.88 o
  -6   2   2      892.24     1036.76     57.60 o
  -5   2   2     1389.37     1246.55     37.92 o
  -4   2   2    25712.57    27527.99    397.45 o
  -3   2   2    83123.16    88098.23   1279.92 o
  -2   2   2     3206.55     3697.23     96.39 o
  -1   2   2    12718.12    14096.40    252.90 o
   0   2   2    76280.94    78489.05   1966.42 o
   1   2   2    10088.43     9865.02    180.67 o
   2   2   2    43153.41    44282.22   1125.22 o
   3   2   2    17173.63    17781.82    452.37 o
   4   2   2      893.42      816.57     38.41 o
   5   2   2    23402.75    22182.99    324.82 o
   6   2   2      324.80      346.26     12.36 o
   7   2   2      905.21      833.55     21.66 o
   8   2   2     1803.71     1793.50     54.88 o
   9   2   2     1338.54     1396.81     54.95 o
  10   2   2     2764.92     2660.81     73.16 o
  11   2   2       70.96       53.57     37.51 o
  12   2   2     3602.73     3516.24     91.49 o
  13   2   2       94.62      107.37     35.48 o
 -15   3   2       62.40      124.24     63.91 o
 -14   3   2      185.22      243.54     30.03 o
 -13   3   2       67.97       70.27     36.13 o
 -12   3   2      695.31      666.75     25.96 o
 -11   3   2     1806.03     1829.03     38.00 o
 -10   3   2       79.50       97.39     17.28 o
  -9   3   2      189.05      182.62     16.09 o
  -8   3   2        8.72       11.57     14.75 o
  -7   3   2        1.03        4.04      9.57 o
  -6   3   2     1571.70     1430.62     26.90 o
  -5   3   2       59.66       39.83      9.16 o
  -4   3   2     2540.81     2706.35     42.89 o
  -3   3   2     6299.26     7606.23    186.20 o
  -2   3   2      453.95      285.78     15.57 o
  -1   3   2     1578.23     1805.64     53.47 o
   0   3   2      511.71      561.52     15.08 o
   1   3   2     1757.04     1723.18     25.92 o
   3   3   2       70.37       59.17     10.43 o
   4   3   2      325.75      428.92     28.77 o
   5   3   2     1317.84     1232.59     29.73 o
   6   3   2      130.30      158.77     11.43 o
   7   3   2       11.41        6.80     10.37 o
   8   3   2      839.73      819.15     64.27 o
   9   3   2        3.60       -5.07     23.34 o
  10   3   2      340.05      370.59     34.58 o
  11   3   2      702.60      701.04     41.94 o
  12   3   2      186.09      239.22     35.86 o
  13   3   2       65.66       46.47     35.67 o
 -15   4   2      295.72      465.47     64.89 o
 -14   4   2        6.89       64.14     27.14 o
 -13   4   2        9.73       40.55     20.01 o
 -12   4   2      608.07      653.38     26.15 o
 -11   4   2      979.68      975.52     28.92 o
 -10   4   2     1177.78     1136.81     29.91 o
  -9   4   2       63.75       41.58     13.01 o
  -8   4   2     4123.19     3691.01     90.39 o
  -7   4   2       90.60       64.84     11.11 o
  -6   4   2     1035.36     1082.51     47.19 o
  -5   4   2    26139.03    27104.98    302.64 o
  -4   4   2     2926.19     2818.79     44.57 o
  -3   4   2     3201.29     3161.51     59.18 o
  -2   4   2       16.86       -7.74      7.74 o
  -1   4   2      176.94      146.72      8.77 o
   0   4   2    10344.03    10364.02    186.04 o
   1   4   2      278.46      341.73     18.80 o
   2   4   2    20626.97    21019.87    532.21 o
   3   4   2      609.80      712.54     24.57 o
   4   4   2     2054.69     2371.50     37.31 o
   5   4   2     4310.99     3930.55     55.80 o
   6   4   2     1601.70     1402.71     28.03 o
   7   4   2    10937.07    10648.15    209.33 o
   8   4   2      431.02      393.13     42.09 o
   9   4   2       95.84       81.49     26.49 o
  10   4   2     2082.85     2158.97     66.71 o
  11   4   2       12.11      -15.90     29.11 o
  12   4   2      120.25      190.99     36.65 o
  13   4   2      702.69      739.36    102.77 o
 -15   5   2       20.65      112.48     55.08 o
 -14   5   2       49.83       79.33     55.04 o
 -13   5   2        2.78       38.91     20.70 o
 -12   5   2      106.07      113.97     19.44 o
 -11   5   2     1253.65     1276.25     33.23 o
 -10   5   2      150.99      179.42     16.71 o
  -9   5   2      304.96      288.65     26.57 o
  -8   5   2      158.22      129.11     14.21 o
  -7   5   2      405.94      460.06     13.21 o
  -6   5   2     1489.38     1536.13     32.08 o
  -5   5   2       43.75       63.68      4.33 o
  -4   5   2      707.86      667.85     18.07 o
  -3   5   2      525.94      386.82     17.92 o
  -2   5   2      458.62      469.34     14.74 o
  -1   5   2     1822.41     1828.33     55.21 o
   0   5   2     3224.39     3268.55     62.30 o
   1   5   2       33.50       24.07      5.74 o
   2   5   2     4716.03     4984.28    136.14 o
   3   5   2      723.52      617.66     17.73 o
   4   5   2      391.76      495.16     15.85 o
   5   5   2      241.65      281.72     10.41 o
   6   5   2     2601.44     2571.30     41.24 o
   7   5   2       30.10       25.57     12.98 o
   8   5   2      393.37      416.12     30.14 o
   9   5   2       75.91       56.19     25.31 o
  10   5   2      103.98      108.90     30.61 o
  11   5   2      140.67      105.05     56.66 o
  12   5   2       78.86      102.44     33.61 o
  13   5   2       77.71      147.09     38.22 o
 -15   6   2      308.65      244.40     59.93 o
 -14   6   2      435.38      440.01     65.58 o
 -13   6   2      989.70     1099.93     46.17 o
 -12   6   2      389.81      368.69     22.43 o
 -11   6   2      166.34      222.58     19.33 o
 -10   6   2      580.79      565.63     28.70 o
  -9   6   2     4224.77     4129.98    102.77 o
  -8   6   2     2310.15     2039.89     63.74 o
  -7   6   2       25.56       32.17     11.35 o
  -6   6   2     1132.01     1123.19     24.30 o
  -5   6   2     2390.55     2482.34     36.14 o
  -4   6   2     7989.34     8243.90    106.06 o
  -3   6   2     5596.67     5750.28    150.81 o
  -2   6   2      336.10      436.09     13.61 o
  -1   6   2     3355.56     4192.25     95.14 o
   0   6   2    11928.82    13145.39    235.39 o
   1   6   2    33543.38    34923.27    618.35 o
   2   6   2     2626.79     2578.31     52.62 o
   3   6   2      325.97      326.51     12.96 o
   4   6   2     2953.27     2915.84     50.04 o
   5   6   2     6008.06     5945.46     82.40 o
   6   6   2     4711.95     4361.76     62.53 o
   7   6   2       20.67       14.97     14.15 o
   8   6   2      100.34      104.53     18.99 o
   9   6   2      767.62      763.03     84.10 o
  10   6   2      655.40      677.28     40.86 o
  11   6   2      304.00      291.01     34.50 o
  12   6   2       76.57       87.11     34.50 o
  13   6   2      115.62      141.04     53.13 o
 -15   7   2        0.16       80.35     55.58 o
 -14   7   2      191.92      169.10     39.42 o
 -13   7   2       79.96      125.50     35.25 o
 -12   7   2      208.31      245.69     24.51 o
 -11   7   2        2.20        7.51     17.29 o
 -10   7   2       43.46       39.80     14.99 o
  -9   7   2       28.68       20.70     14.90 o
  -8   7   2      244.80      244.43     13.74 o
  -7   7   2     1070.54     1086.17     25.79 o
  -6   7   2      431.58      498.39     35.28 o
  -5   7   2       96.62      113.47     11.77 o
  -4   7   2      237.68      261.44      9.46 o
  -3   7   2      593.32      732.93     21.13 o
  -2   7   2      145.22      142.49      8.10 o
  -1   7   2     6015.18     6656.75    100.48 o
   0   7   2     1105.97     1021.47     25.07 o
   1   7   2      178.54      138.39      8.38 o
   2   7   2      104.26      138.10      9.70 o
   3   7   2     4706.37     4882.26     67.32 o
   4   7   2      385.35      505.91     16.30 o
   5   7   2       61.75       79.73     11.34 o
   6   7   2       36.61       39.81     12.15 o
   7   7   2     2723.06     2840.07     48.00 o
   8   7   2      158.35      175.01     16.59 o
   9   7   2      575.31      574.45     35.94 o
  10   7   2       33.83       46.96     28.87 o
  11   7   2        3.80       37.40     33.48 o
  12   7   2        3.42       22.61     34.31 o
  13   7   2      160.45      245.79     39.76 o
 -15   8   2      213.51      345.96     62.76 o
 -14   8   2      275.33      292.46     51.39 o
 -13   8   2       37.07       59.01     24.47 o
 -12   8   2     1226.10     1236.80     54.91 o
 -11   8   2      723.95      720.92     27.82 o
 -10   8   2      684.59      669.90     23.07 o
  -9   8   2     2616.53     2454.64     48.11 o
  -8   8   2        5.52        4.84     10.47 o
  -7   8   2     3204.65     2969.60     41.93 o
  -6   8   2     5632.44     5762.34     79.78 o
  -5   8   2      783.78      810.02     13.96 o
  -4   8   2     8624.21     8458.01    110.10 o
  -3   8   2      276.87      348.29     16.96 o
  -2   8   2     6680.65     7013.74    130.96 o
  -1   8   2     7999.85     8057.42    129.04 o
   0   8   2     4750.73     5096.89     77.52 o
   1   8   2    39008.85    40862.60    586.03 o
   2   8   2    10182.31    11317.86    167.81 o
   3   8   2     8951.27     9303.41    121.78 o
   4   8   2     5128.65     5045.70     93.21 o
   5   8   2      331.14      305.85     18.31 o
   6   8   2     5328.99     5080.84     73.57 o
   7   8   2       12.34       27.55     13.83 o
   8   8   2     1793.06     1763.33     37.15 o
   9   8   2     2870.99     2787.35     74.30 o
  10   8   2      291.90      288.00     32.63 o
  11   8   2     1216.08     1195.34     59.79 o
  12   8   2        0.58      -24.37     33.33 o
  13   8   2      264.37      236.32     57.18 o
 -15   9   2       28.16      120.64     57.55 o
 -14   9   2        7.14       73.73     36.48 o
 -13   9   2     1375.38     1515.12     45.92 o
 -12   9   2       64.76       77.96     23.92 o
 -11   9   2      275.40      279.87     24.02 o
 -10   9   2       87.95       72.38     15.81 o
  -9   9   2      407.95      431.03     18.81 o
  -8   9   2       30.67       35.85     16.53 o
  -7   9   2        6.46       -4.56      9.23 o
  -6   9   2     1450.14     1452.77     25.10 o
  -5   9   2     3356.85     3365.59     36.74 o
  -4   9   2        1.21       13.76      6.80 o
  -3   9   2      516.95      460.42     17.32 o
  -2   9   2     1000.30      966.19     26.48 o
  -1   9   2      324.65      330.59     12.91 o
   0   9   2      948.11     1122.63     19.94 o
   1   9   2     1199.91     1466.05     26.92 o
   2   9   2       85.71       61.18      6.73 o
   3   9   2      160.87      178.98     10.44 o
   4   9   2        2.24       22.69      9.36 o
   5   9   2      441.55      456.38     22.17 o
   6   9   2       30.06       38.28     12.95 o
   7   9   2     1917.04     1940.15     38.72 o
   8   9   2     1774.67     1815.65     41.62 o
   9   9   2      311.36      348.19     41.07 o
  10   9   2      197.57      150.82     30.02 o
  11   9   2      149.95      167.61     34.31 o
  12   9   2       16.23       10.94     33.08 o
  13   9   2        4.32      -42.45     46.56 o
 -15  10   2       21.24       22.76     51.96 o
 -14  10   2      192.73      254.39     50.09 o
 -13  10   2      785.62      843.16     35.13 o
 -12  10   2      674.49      636.78     43.15 o
 -11  10   2      965.02     1039.56     44.60 o
 -10  10   2      248.47      252.46     26.80 o
  -9  10   2     5003.03     4903.40     87.37 o
  -8  10   2      104.56       93.37     16.94 o
  -7  10   2     8958.58     8290.03    139.24 o
  -6  10   2      688.25      547.29     18.98 o
  -5  10   2      604.70      580.20     12.45 o
  -4  10   2    50380.03    50223.89    732.99 o
  -3  10   2        4.56        3.76      6.87 o
  -2  10   2    12298.37    13517.92    199.43 o
  -1  10   2     6470.03     5992.12     92.41 o
   0  10   2    11172.12    12972.58    165.58 o
   1  10   2     4552.67     3984.73     63.15 o
   2  10   2      638.51      510.30     15.49 o
   3  10   2    10781.37    10665.53    139.20 o
   4  10   2     4927.47     4704.08     66.93 o
   5  10   2       70.88      117.75     10.81 o
   6  10   2    26737.39    26289.39    335.45 o
   7  10   2     5791.07     5953.01     86.25 o
   8  10   2     4488.72     4426.83     80.04 o
   9  10   2     3323.20     3252.86     82.33 o
  10  10   2        1.19        5.07     29.49 o
  11  10   2     2886.45     2753.37     78.52 o
  12  10   2      244.12      242.87     51.84 o
  13  10   2        5.67       54.70     55.16 o
 -15  11   2        8.61        4.95     40.15 o
 -14  11   2      494.99      494.09     50.72 o
 -13  11   2       63.27       91.66     30.42 o
 -12  11   2      155.09      182.39     27.20 o
 -11  11   2      709.54      672.99     29.85 o
 -10  11   2       23.67       20.40     19.04 o
  -9  11   2       47.44       25.85     16.96 o
  -8  11   2      172.69      145.75     14.22 o
  -7  11   2        7.06       41.72     11.59 o
  -6  11   2      256.62      227.20     11.18 o
  -5  11   2       44.35       77.42      8.21 o
  -4  11   2       10.59       17.48      8.88 o
  -3  11   2     1130.50     1250.40     20.96 o
  -2  11   2      166.04      180.42     17.62 o
  -1  11   2     3134.12     3594.33     50.63 o
   0  11   2     1261.96      974.85     22.55 o
   1  11   2      727.51      813.31     20.42 o
   2  11   2     7016.12     7356.09     87.22 o
   3  11   2     2538.44     2344.15     37.72 o
   4  11   2     1447.67     1413.47     34.72 o
   5  11   2      387.27      394.12     14.37 o
   6  11   2      648.05      602.48     21.02 o
   7  11   2      205.01      232.92     17.56 o
   8  11   2        0.28       11.23     17.08 o
   9  11   2      704.67      749.50     40.41 o
  10  11   2      147.08      128.08     30.68 o
  11  11   2        8.70      -27.03     41.84 o
  12  11   2      175.91      184.53     50.99 o
  13  11   2      198.51      326.73     62.99 o
 -14  12   2     2496.63     2569.85     93.43 o
 -13  12   2     1046.52     1021.82     55.07 o
 -12  12   2     1422.80     1381.64     43.71 o
 -11  12   2     1576.42     1523.28     83.84 o
 -10  12   2       92.43       93.67     20.61 o
  -9  12   2    10344.14     9965.10    136.89 o
  -8  12   2      135.54      165.69     15.06 o
  -7  12   2       40.47       41.70     15.42 o
  -6  12   2     6543.47     6147.98    121.24 o
  -5  12   2     2568.88     2457.69     39.41 o
  -4  12   2     8770.12     8871.63    117.81 o
  -3  12   2       41.00       57.43     12.23 o
  -2  12   2    19427.85    19846.30    356.04 o
  -1  12   2    18108.52    19186.28    281.16 o
   0  12   2     4008.01     4522.23     61.05 o
   1  12   2    58153.84    58047.94    717.49 o
   2  12   2       16.76       16.84      6.48 o
   3  12   2     4979.55     5076.08     62.99 o
   4  12   2    18217.41    17540.80    200.60 o
   5  12   2       32.53       41.29     10.36 o
   6  12   2     5852.13     5704.51     82.07 o
   7  12   2     2664.30     2714.05     47.78 o
   8  12   2       68.99       87.17     18.02 o
   9  12   2     1272.41     1298.06     53.84 o
  10  12   2      924.23      861.15     57.53 o
  11  12   2     1481.35     1405.88     79.18 o
  12  12   2       43.40       14.70     46.41 o
  13  12   2      917.27      830.61     74.96 o
 -14  13   2      267.51      320.29     44.74 o
 -13  13   2       90.09       51.65     35.63 o
 -12  13   2       14.87       63.82     30.46 o
 -11  13   2      152.26      146.21     27.13 o
 -10  13   2        2.16        2.49     22.24 o
  -9  13   2      603.49      545.97     24.48 o
  -8  13   2      103.72      112.41     16.45 o
  -7  13   2       30.22       30.15     13.94 o
  -6  13   2     6927.86     6765.66     91.70 o
  -5  13   2     3311.10     3244.37     49.72 o
  -4  13   2      929.20      943.56     21.83 o
  -3  13   2     6959.77     6757.82     81.60 o
  -2  13   2        9.10       27.27      8.15 o
  -1  13   2       55.44       60.11      8.92 o
   0  13   2      263.43      176.27      8.51 o
   1  13   2       23.94       52.26      8.07 o
   2  13   2     1344.58     1413.23     22.51 o
   3  13   2      136.41      145.36     10.00 o
   4  13   2      479.17      553.14     16.81 o
   5  13   2       98.85      118.15     11.82 o
   6  13   2      176.62      172.39     16.03 o
   7  13   2      225.64      266.21     19.18 o
   8  13   2      544.27      566.38     24.63 o
   9  13   2      341.15      390.01     44.77 o
  10  13   2      129.20      147.09     44.38 o
  11  13   2      115.26      196.11     52.68 o
  12  13   2       13.82      -16.96     53.06 o
 -14  14   2      407.58      466.29     58.42 o
 -13  14   2       23.54       94.37     38.28 o
 -12  14   2      455.92      454.73     34.20 o
 -11  14   2       14.07       14.46     25.16 o
 -10  14   2      324.61      318.63     27.94 o
  -9  14   2     1602.75     1581.34     38.26 o
  -8  14   2     1096.77     1061.01     31.74 o
  -7  14   2    11458.33    10550.23    276.38 o
  -6  14   2     5457.82     5466.18     85.13 o
  -5  14   2     3220.51     3302.51     50.98 o
  -4  14   2    33602.57    33524.55    424.85 o
  -3  14   2      153.09      155.15     10.04 o
  -2  14   2     6329.93     6681.02    104.05 o
  -1  14   2    40595.55    41502.63    463.24 o
   0  14   2        6.21       29.82      6.84 o
   1  14   2     3057.61     3134.11     45.60 o
   2  14   2     2096.97     2142.65     28.47 o
   3  14   2    12904.88    12852.80    148.94 o
   4  14   2     2503.95     2328.46     35.05 o
   5  14   2       37.65       79.16     11.54 o
   6  14   2     4585.41     4573.32     93.71 o
   7  14   2       74.50      104.30     21.03 o
   8  14   2     1551.88     1539.33     38.22 o
   9  14   2     2106.78     2020.31     88.45 o
  10  14   2       19.67      114.07     48.15 o
  11  14   2     2043.70     2099.03     96.93 o
  12  14   2      164.38      212.64     58.49 o
 -14  15   2       31.17       97.79     43.17 o
 -13  15   2        9.85        4.79     38.13 o
 -12  15   2      407.94      512.98     36.88 o
 -11  15   2      642.23      619.20     35.83 o
 -10  15   2       22.85       29.12     23.84 o
  -9  15   2     1856.31     1730.24     55.47 o
  -8  15   2      299.24      261.66     20.35 o
  -7  15   2      793.77      815.40     26.61 o
  -6  15   2     4663.61     4703.39     62.33 o
  -5  15   2     1000.64     1047.05     24.75 o
  -4  15   2     3387.84     3422.73     56.37 o
  -3  15   2     4745.99     4659.83     74.17 o
  -2  15   2        3.97       18.84     10.58 o
  -1  15   2     3856.43     3986.74     50.49 o
   0  15   2     5527.32     5954.30     79.85 o
   1  15   2      704.64      714.93     18.31 o
   2  15   2     9557.51     9768.86    113.63 o
   3  15   2     1699.37     1587.69     27.19 o
   4  15   2      842.45      776.79     20.28 o
   5  15   2       11.20       20.75     14.98 o
   6  15   2      800.81      839.74     31.70 o
   7  15   2       80.82      107.43     17.91 o
   8  15   2     1461.66     1561.05     45.77 o
   9  15   2      153.28      188.09     32.21 o
  10  15   2      167.28      164.96     47.84 o
  11  15   2      373.88      460.13     62.25 o
  12  15   2       11.33       65.45     54.93 o
 -14  16   2      156.75      166.90     42.32 o
 -13  16   2      320.28      387.33     46.57 o
 -12  16   2     1856.35     1840.50     57.32 o
 -11  16   2     1100.37     1085.50     68.17 o
 -10  16   2      731.37      673.20     35.55 o
  -9  16   2     6358.47     6296.80     94.93 o
  -8  16   2      266.72      250.90     20.52 o
  -7  16   2       54.37       49.68     17.89 o
  -6  16   2     3359.90     3188.91     55.35 o
  -5  16   2      546.01      577.56     30.13 o
  -4  16   2     4592.02     4550.84     66.73 o
  -3  16   2      715.08      777.05     21.13 o
  -2  16   2     7143.45     7466.73    116.47 o
  -1  16   2       37.70       51.03      8.01 o
   0  16   2     2387.06     2293.16     34.74 o
   1  16   2    30618.30    31143.70    388.90 o
   2  16   2      657.05      666.37     17.18 o
   3  16   2      341.92      367.20     17.82 o
   4  16   2     7785.51     7781.71     94.86 o
   5  16   2     1056.09      872.04     22.99 o
   6  16   2     2823.68     2879.02     58.92 o
   7  16   2      849.29      846.68     33.78 o
   8  16   2     1895.58     1942.88     50.30 o
   9  16   2       16.76       28.34     55.56 o
  10  16   2      346.55      375.96     58.10 o
  11  16   2     1279.65     1108.64     79.42 o
  12  16   2       31.01      102.42     52.24 o
 -14  17   2      625.75      578.51     51.72 o
 -13  17   2      246.23      202.35     79.43 o
 -12  17   2       42.16       82.65     30.00 o
 -11  17   2      391.62      428.63     34.90 o
 -10  17   2      193.54      215.60     28.20 o
  -9  17   2      548.59      538.17     38.08 o
  -8  17   2      531.99      498.07     25.07 o
  -7  17   2      197.22      169.52     18.20 o
  -6  17   2     3832.33     3553.77     65.40 o
  -5  17   2      491.39      533.13     17.92 o
  -4  17   2      674.97      732.40     45.22 o
  -3  17   2      994.26     1013.26     22.05 o
  -2  17   2     4437.94     4605.73     76.56 o
  -1  17   2      284.98      229.14     15.08 o
   0  17   2     3146.32     3084.54     41.69 o
   1  17   2      534.39      579.07     18.21 o
   2  17   2     1753.08     1816.10     28.59 o
   3  17   2        0.80       15.51     10.28 o
   4  17   2     1869.78     1839.41     31.46 o
   5  17   2      723.36      772.53     31.83 o
   6  17   2     1810.30     1757.94     44.66 o
   7  17   2      701.91      786.42     32.73 o
   8  17   2      779.00      713.69     32.99 o
   9  17   2      667.82      727.21     44.09 o
  10  17   2      517.53      509.76     62.03 o
  11  17   2      494.50      467.80     62.86 o
  12  17   2      950.86      860.28     75.98 o
 -13  18   2        7.05       57.76     68.07 o
 -12  18   2      216.36      235.80     33.49 o
 -11  18   2       13.56       21.39     34.20 o
 -10  18   2      456.66      505.91     32.97 o
  -9  18   2     1037.66     1087.32     36.61 o
  -8  18   2     1844.45     1747.44     41.65 o
  -7  18   2     3551.10     3285.68     67.37 o
  -6  18   2       81.21       98.44     13.76 o
  -5  18   2     4944.18     5002.65     72.83 o
  -4  18   2    13323.33    13196.58    155.47 o
  -3  18   2       33.79       34.72     10.90 o
  -2  18   2      430.91      419.38     19.19 o
  -1  18   2     7027.40     7083.84    112.11 o
   0  18   2     1676.55     1608.86     26.54 o
   1  18   2     2796.37     2521.99     39.95 o
   2  18   2     1674.08     1544.11     24.32 o
   3  18   2     2538.36     2487.99     37.47 o
   4  18   2      152.22      110.91     19.52 o
   5  18   2      704.05      575.41     22.86 o
   6  18   2     4144.53     4015.09     75.36 o
   7  18   2     3770.46     3696.00     72.36 o
   8  18   2      196.37      184.17     27.23 o
   9  18   2     1163.35     1234.89     54.78 o
  10  18   2     1005.53     1013.50     73.82 o
  11  18   2     1290.36     1312.71     81.65 o
 -13  19   2       51.90       71.53     42.79 o
 -12  19   2      168.91      187.23     33.65 o
 -11  19   2      116.37      129.13     31.70 o
 -10  19   2        7.85       46.11     27.54 o
  -9  19   2      338.69      370.68     25.82 o
  -8  19   2      392.08      411.21     24.99 o
  -7  19   2      407.22      413.56     23.33 o
  -6  19   2     4732.67     4693.12     64.54 o
  -5  19   2       56.41       61.50     12.83 o
  -4  19   2      933.13      937.07     35.49 o
  -3  19   2      500.34      548.03     20.05 o
  -2  19   2      760.68      782.91     28.80 o
  -1  19   2     2969.62     3011.34     55.60 o
   0  19   2     6572.94     6907.09     95.13 o
   1  19   2      362.30      320.96     19.62 o
   2  19   2     4752.30     4685.71     55.23 o
   3  19   2        5.55       22.40     13.68 o
   4  19   2        9.25       -2.40     14.15 o
   5  19   2      784.95      761.50     35.52 o
   6  19   2      130.63      145.42     22.92 o
   7  19   2      477.10      493.48     29.90 o
   8  19   2      270.30      278.96     36.14 o
   9  19   2      161.74      212.04     27.97 o
  10  19   2       73.75       52.11     46.71 o
  11  19   2      110.13      154.93     55.89 o
 -13  20   2       64.05       93.87     44.22 o
 -12  20   2       34.33      -21.61     38.74 o
 -11  20   2        2.31       15.97     31.46 o
 -10  20   2     1312.58     1380.35     56.47 o
  -9  20   2      452.48      424.26     27.12 o
  -8  20   2     1628.63     1670.43     42.11 o
  -7  20   2      320.37      307.69     23.02 o
  -6  20   2     1307.13     1175.70     28.48 o
  -5  20   2     3574.08     3535.46     77.53 o
  -4  20   2      736.06      705.01     21.77 o
  -3  20   2     8867.90     8855.98    108.28 o
  -2  20   2     1013.39     1112.30     25.48 o
  -1  20   2      120.98      151.35     14.49 o
   0  20   2     3246.99     3016.26     51.78 o
   1  20   2     3130.26     3059.95     49.62 o
   2  20   2     2296.15     2520.58     43.80 o
   3  20   2      940.07      814.21     25.49 o
   4  20   2        0.79        9.34     15.32 o
   5  20   2     1552.94     1593.00     37.16 o
   6  20   2     1131.16     1189.67     54.42 o
   7  20   2     2432.97     2427.55     57.64 o
   8  20   2       20.82       32.46     24.44 o
   9  20   2        3.05       15.29     26.74 o
  10  20   2      370.65      448.62     57.77 o
  11  20   2       27.23       10.01     53.08 o
 -13  21   2       37.46       79.15     61.67 o
 -12  21   2       49.32       22.84     41.41 o
 -11  21   2        3.40       13.31     30.62 o
 -10  21   2        3.76       -2.03     27.56 o
  -9  21   2        0.11       18.64     21.96 o
  -8  21   2       60.52       84.85     21.56 o
  -7  21   2      107.40      112.17     20.34 o
  -6  21   2      352.16      390.34     23.08 o
  -5  21   2      149.89      166.98     15.77 o
  -4  21   2     2021.37     1924.32     36.71 o
  -3  21   2        4.38       11.01     12.57 o
  -2  21   2      196.75      155.29     27.40 o
  -1  21   2      420.43      412.05     18.43 o
   0  21   2      196.39      233.23     23.45 o
   1  21   2       31.58       20.29     23.70 o
   2  21   2      478.26      437.99     24.26 o
   3  21   2     1488.46     1498.39     33.85 o
   4  21   2      306.46      312.74     23.81 o
   5  21   2      375.61      374.00     21.77 o
   6  21   2       36.03       25.31     22.40 o
   7  21   2      205.08      244.99     26.67 o
   8  21   2        3.03       -8.07     25.31 o
   9  21   2      421.59      476.32     33.89 o
  10  21   2        5.90       69.76     48.80 o
  11  21   2       44.41       12.49     50.84 o
 -12  22   2       18.31        0.37     41.76 o
 -11  22   2      208.52      245.86     34.08 o
 -10  22   2      947.61      986.85     43.67 o
  -9  22   2      198.82      190.59     25.39 o
  -8  22   2     4569.92     4579.40     76.72 o
  -7  22   2      671.19      650.72     30.79 o
  -6  22   2      220.14      205.60     20.98 o
  -5  22   2     3673.75     3666.06     57.48 o
  -4  22   2      551.06      558.68     23.03 o
  -3  22   2     1883.09     1984.68     35.11 o
  -2  22   2     4175.57     4051.85     63.32 o
  -1  22   2       48.87       90.12     15.22 o
   0  22   2     4395.55     4613.25     81.57 o
   1  22   2      448.28      497.25     32.07 o
   2  22   2     3392.89     3712.32     70.58 o
   3  22   2     1205.01     1079.36     30.26 o
   4  22   2      819.87      786.53     35.71 o
   5  22   2     2732.33     2745.39     76.22 o
   6  22   2       15.56        5.06     22.53 o
   7  22   2     2229.77     2180.26     55.22 o
   8  22   2      522.49      568.86     51.77 o
   9  22   2       12.11       -0.31     28.08 o
  10  22   2     1296.75     1260.80     82.79 o
 -12  23   2       13.68       66.48     43.69 o
 -11  23   2       52.84       30.53     32.50 o
 -10  23   2        6.17       13.75     30.38 o
  -9  23   2        1.38      -15.88     23.74 o
  -8  23   2       25.96       -9.95     21.26 o
  -7  23   2      422.59      396.09     26.00 o
  -6  23   2     4460.05     4280.60     77.02 o
  -5  23   2      337.91      375.33     20.01 o
  -4  23   2      463.34      413.56     19.21 o
  -3  23   2     1687.71     1635.65     33.38 o
  -2  23   2      846.11      876.61     27.51 o
  -1  23   2      328.53      291.68     18.44 o
   0  23   2      112.02      118.35     20.40 o
   1  23   2       49.21       24.25     19.52 o
   2  23   2      178.87      242.17     23.66 o
   3  23   2      414.51      394.85     26.12 o
   4  23   2      762.32      667.58     25.77 o
   5  23   2      101.93      101.01     19.34 o
   6  23   2       18.47       35.15     24.13 o
   7  23   2      147.22      181.46     30.12 o
   8  23   2      328.81      316.63     32.34 o
   9  23   2      195.31      194.55     32.30 o
  10  23   2       30.13      103.69     58.17 o
 -12  24   2       99.12       81.98     43.05 o
 -11  24   2       55.85       71.26     54.33 o
 -10  24   2      937.64      931.83     70.71 o
  -9  24   2       68.91       27.14     25.23 o
  -8  24   2     2904.10     2897.59     66.32 o
  -7  24   2       25.97       24.55     21.71 o
  -6  24   2      233.52      211.28     22.63 o
  -5  24   2     8309.25     8244.08    105.10 o
  -4  24   2      552.93      548.13     21.81 o
  -3  24   2     6507.98     6504.43     85.10 o
  -2  24   2     5535.63     5358.95     80.11 o
  -1  24   2      556.91      591.19     28.94 o
   0  24   2     5242.02     5300.86     93.11 o
   1  24   2      738.02      751.42     31.43 o
   2  24   2     9997.46     9546.77    152.78 o
   3  24   2      164.47      202.93     42.35 o
   4  24   2     3326.18     3175.16     67.26 o
   5  24   2     4291.32     4076.58     78.72 o
   6  24   2      142.82       78.96     25.94 o
   7  24   2     4012.53     4264.04     85.20 o
   8  24   2       18.34       14.47     27.89 o
   9  24   2       27.83       23.49     30.33 o
  10  24   2     1829.84     1920.17    105.03 o
 -11  25   2      834.23      875.91     56.59 o
 -10  25   2      223.54      226.54     34.80 o
  -9  25   2       10.09        0.50     25.65 o
  -8  25   2      710.50      770.32     34.05 o
  -7  25   2        2.04      -22.27     22.27 o
  -6  25   2        9.96       19.21     21.06 o
  -5  25   2       22.41       22.70     17.08 o
  -4  25   2       30.71       68.65     16.46 o
  -3  25   2       30.16       46.94     16.72 o
  -2  25   2       26.43       31.65     21.02 o
  -1  25   2     1669.21     1607.00     45.03 o
   0  25   2     2282.42     2388.31     65.47 o
   1  25   2       40.07      -20.59     21.61 o
   2  25   2     1413.21     1407.92     42.79 o
   3  25   2     1583.81     1655.10     46.46 o
   4  25   2       23.69       30.42     22.85 o
   5  25   2       57.27       83.85     33.32 o
   6  25   2      781.50      749.58     47.06 o
   7  25   2       53.93       58.92     27.56 o
   8  25   2       66.87      124.72     30.56 o
   9  25   2       56.34       75.58     31.87 o
 -11  26   2       54.86       73.76     35.34 o
 -10  26   2     3298.39     3291.63     90.00 o
  -9  26   2      304.46      365.46     30.60 o
  -8  26   2     1059.58     1123.31     48.98 o
  -7  26   2     1728.18     1659.51     45.16 o
  -6  26   2       16.68       18.58     20.86 o
  -5  26   2     3337.58     3256.22     52.59 o
  -4  26   2     1158.06     1161.35     41.46 o
  -3  26   2     7476.29     7433.87    161.38 o
  -2  26   2        9.79       -4.71     20.34 o
  -1  26   2     2170.37     2155.42     52.19 o
   0  26   2     8561.90     8376.10    137.80 o
   1  26   2      634.25      668.57     60.76 o
   2  26   2     8549.75     8433.62    139.17 o
   3  26   2     2213.98     2051.62     53.36 o
   4  26   2       13.54        8.69     24.43 o
   5  26   2     7181.12     6798.51    146.79 o
   6  26   2       94.43       66.70     34.38 o
   7  26   2      643.25      613.65     46.55 o
   8  26   2      698.53      726.59     70.15 o
   9  26   2     1626.93     1660.52     56.56 o
 -10  27   2        2.25      -21.75     32.75 o
  -9  27   2     1129.87     1120.11     41.70 o
  -8  27   2      209.38      194.93     35.09 o
  -7  27   2      176.42      142.46     25.85 o
  -6  27   2     3288.69     3301.87     62.72 o
  -5  27   2      683.01      717.05     27.03 o
  -4  27   2      634.05      620.46     32.58 o
  -3  27   2     3639.49     3840.11     75.31 o
  -2  27   2     3030.27     3078.73     66.48 o
  -1  27   2       80.47       79.16     23.99 o
   0  27   2      443.81      485.62     36.29 o
   1  27   2      423.25      405.16     32.89 o
   2  27   2      478.45      458.81     31.35 o
   3  27   2       26.72       38.79     43.60 o
   4  27   2      170.00      198.31     28.46 o
   5  27   2     1378.64     1486.50     69.48 o
   6  27   2      353.91      287.07     40.50 o
   7  27   2       51.63       78.48     38.00 o
   8  27   2      693.33      660.72     49.78 o
   9  27   2       18.68      -17.70     40.79 o
 -10  28   2       10.82       46.57     33.80 o
  -9  28   2       23.98       42.37     33.05 o
  -8  28   2     4108.62     4182.24     76.81 o
  -7  28   2      317.12      362.21     41.49 o
  -6  28   2      220.25      231.72     31.97 o
  -5  28   2     7074.63     6934.12    120.42 o
  -4  28   2     2664.91     2769.94     62.55 o
  -3  28   2     3471.67     3643.99     74.72 o
  -2  28   2     2467.47     2342.52     57.62 o
  -1  28   2      602.87      604.00     32.63 o
   0  28   2     5505.74     5379.51     97.70 o
   1  28   2      718.52      703.54     74.24 o
   2  28   2     1333.44     1397.57     48.45 o
   3  28   2      185.59      234.01     28.78 o
   4  28   2     3736.75     3783.61     80.79 o
   5  28   2     1715.07     1798.64     69.03 o
   6  28   2      196.39      213.13     46.57 o
   7  28   2     2283.85     2269.61    163.42 o
   8  28   2      146.46      151.02     99.83 o
 -10  29   2      120.00      159.34     45.94 o
  -9  29   2       21.47       88.88     33.67 o
  -8  29   2      451.80      397.22     36.84 o
  -7  29   2      110.14      118.96     40.41 o
  -6  29   2      132.33      135.84     36.97 o
  -5  29   2       18.78       77.26     35.09 o
  -4  29   2      403.17      491.73     37.74 o
  -3  29   2      462.48      426.13     31.87 o
  -2  29   2       22.13        9.69     25.82 o
  -1  29   2     1257.70     1233.09     46.32 o
   0  29   2      761.27      801.62     37.44 o
   1  29   2      117.44       90.10     45.82 o
   2  29   2      125.92      139.91     28.24 o
   3  29   2     1733.66     1705.48     51.81 o
   4  29   2       24.31       25.23     28.05 o
   5  29   2       23.39       -6.54     35.75 o
   6  29   2      617.20      640.02     48.84 o
   7  29   2        0.15       25.81     39.57 o
   8  29   2      505.81      576.56     50.35 o
  -9  30   2      600.22      613.51     95.31 o
  -8  30   2      309.72      272.36     45.65 o
  -7  30   2      206.28      150.79     40.94 o
  -6  30   2      121.20      119.54     40.33 o
  -5  30   2      218.19      228.12     48.25 o
  -4  30   2       10.98       47.35     27.86 o
  -3  30   2     4039.96     4299.54    123.39 o
  -2  30   2      305.40      291.89     31.31 o
  -1  30   2      368.13      332.21     45.43 o
   0  30   2     2258.36     2205.74     57.66 o
   1  30   2     1895.24     1893.13     54.91 o
   2  30   2      536.20      473.03     34.88 o
   3  30   2     1218.11     1242.19     81.57 o
   4  30   2     1007.83     1033.91     44.49 o
   5  30   2     2044.95     2076.11     73.86 o
   6  30   2      126.14      144.92     42.31 o
   7  30   2      134.36      158.96     41.49 o
  -8  31   2       92.55       66.47     42.82 o
  -7  31   2       38.86       34.77     53.41 o
  -6  31   2      946.11      919.30     54.54 o
  -5  31   2      402.49      455.44     87.38 o
  -4  31   2       11.89       28.25     36.53 o
  -3  31   2      373.78      368.31     50.30 o
  -2  31   2      169.53      120.46     29.25 o
  -1  31   2       86.87       61.88     28.43 o
   0  31   2       34.22       91.12     33.13 o
   1  31   2       61.07       58.95     30.00 o
   2  31   2      239.58      202.08     32.14 o
   3  31   2      354.84      337.07     34.47 o
   4  31   2        8.03       -5.63     30.59 o
   5  31   2      693.13      671.57     51.62 o
   6  31   2      167.25       94.43     40.99 o
  -8  32   2       76.89       40.65     44.46 o
  -7  32   2      526.04      663.70     53.54 o
  -6  32   2       11.72      -13.39     40.94 o
  -5  32   2      648.30      554.66     50.41 o
  -4  32   2     2825.04     2814.11     68.30 o
  -3  32   2       18.52       18.68     29.73 o
  -2  32   2      243.11      234.33     32.45 o
  -1  32   2     1268.31     1231.26     49.38 o
   0  32   2      272.78      264.04     32.36 o
   1  32   2      581.23      577.35     38.15 o
   2  32   2      259.69      252.94     33.69 o
   3  32   2       45.76       23.09     31.52 o
   4  32   2      255.39      257.91     35.22 o
   5  32   2      173.31      180.26     42.87 o
   6  32   2      578.13      589.53     52.86 o
  -7  33   2      672.36      624.85     65.99 o
  -6  33   2        3.75       28.98     41.19 o
  -5  33   2       54.44       50.70     42.45 o
  -4  33   2      121.56      118.12     45.68 o
  -3  33   2       57.56       31.72     29.79 o
  -2  33   2      601.28      640.49     61.11 o
  -1  33   2     1710.56     1959.43     59.62 o
   0  33   2      540.87      675.06     40.34 o
   1  33   2       20.86       26.21     30.78 o
   2  33   2      416.37      436.79     38.33 o
   3  33   2      405.44      363.61     41.64 o
   4  33   2       31.87       -8.65     42.53 o
   5  33   2      115.44      112.25     42.78 o
  -6  34   2      945.64      812.50     58.60 o
  -5  34   2       25.30      -28.26     40.80 o
  -4  34   2     1046.69     1194.17     63.83 o
  -3  34   2       24.72       19.39     44.39 o
  -2  34   2     1387.15     1430.81     53.02 o
  -1  34   2      225.36      261.45     36.29 o
   0  34   2      257.32      252.97     33.79 o
   1  34   2     3554.38     3598.66     81.55 o
   2  34   2      197.16      165.49     34.37 o
   3  34   2     1250.21     1193.33     50.96 o
   4  34   2      619.02      574.85     70.67 o
  -5  35   2      357.91      416.47     89.25 o
  -4  35   2       59.05       -0.30     44.00 o
  -3  35   2      171.66      176.79     59.10 o
  -2  35   2       74.19       86.44     34.44 o
  -1  35   2      125.09      180.32     34.40 o
   0  35   2        1.96      -18.27     33.27 o
   1  35   2      130.73      141.58     36.28 o
   2  35   2       36.46        7.84     37.49 o
   3  35   2       65.49       53.77     42.87 o
  -3  36   2       75.69       34.55     84.14 o
  -2  36   2     1611.80     1753.90     68.88 o
  -1  36   2      946.98      991.40     90.73 o
   0  36   2       13.82       29.45     33.54 o
   1  36   2     3109.89     3132.01     96.35 o
 -16   1   3       90.19      162.63     63.57 o
 -15   1   3      176.84      211.26     25.96 o
 -14   1   3      117.94       95.33     22.50 o
 -13   1   3       69.94      111.07     25.44 o
 -12   1   3      599.34      561.38     27.29 o
 -11   1   3     1458.75     1217.97     57.05 o
 -10   1   3      252.39      247.59     19.73 o
  -9   1   3     1902.84     1848.41     71.10 o
  -8   1   3      217.29      193.38     14.46 o
  -7   1   3     8319.16     8648.09    143.32 o
  -6   1   3    30122.75    32100.84    401.55 o
  -5   1   3     3550.18     3488.42     98.11 o
  -4   1   3     1846.82     2150.54     63.40 o
  -3   1   3     6594.27     7321.78    109.51 o
  -2   1   3    16834.86    17911.77    319.56 o
  -1   1   3     9375.92     9853.07    252.03 o
   0   1   3     8169.68     8465.07    154.56 o
   1   1   3       41.52       87.57     14.17 o
   2   1   3     4837.38     4697.41    129.36 o
   3   1   3    13273.44    13547.58    249.76 o
   4   1   3      358.00      317.12     20.86 o
   5   1   3     2532.76     2444.89     52.52 o
   6   1   3        9.09       21.39     12.52 o
   7   1   3        0.19      -12.99     13.69 o
   8   1   3     1390.31     1440.23     52.98 o
   9   1   3      827.09      737.33     41.18 o
  10   1   3     1064.24     1221.94     68.51 o
  11   1   3        0.76       45.10     32.98 o
  12   1   3        0.13      -29.00     34.67 o
  13   1   3      413.33      485.39     44.74 o
 -16   2   3       11.19       47.77     57.03 o
 -15   2   3        3.22       46.40     23.98 o
 -14   2   3      156.99      213.09     24.60 o
 -13   2   3       69.35       94.75     21.21 o
 -12   2   3       19.50       72.71     20.53 o
 -11   2   3     3397.37     3163.79    193.31 o
 -10   2   3      134.94      124.00     17.37 o
  -9   2   3      708.77      669.52     23.38 o
  -8   2   3      359.47      368.61     17.56 o
  -7   2   3     3248.27     3526.60     53.66 o
  -6   2   3     2056.07     2286.89     40.79 o
  -5   2   3    13678.45    13687.49    247.79 o
  -4   2   3     5037.74     6169.96    161.25 o
  -3   2   3     1214.08     1266.58     40.24 o
  -2   2   3     1576.79     1351.26     41.36 o
  -1   2   3      257.36      269.00     11.99 o
   0   2   3     1534.05     1630.03     49.80 o
   1   2   3    17828.02    18097.45    458.58 o
   2   2   3     2835.80     3790.95     62.37 o
   3   2   3       17.47       49.75     11.78 o
   4   2   3     3919.66     3946.39     82.29 o
   5   2   3     1163.63     1041.12     36.36 o
   6   2   3       68.54       87.00     13.34 o
   7   2   3     1282.58     1274.07     30.73 o
   8   2   3     2650.37     2282.79     64.95 o
   9   2   3      111.38       88.79     30.64 o
  10   2   3      496.52      467.60     39.04 o
  11   2   3       80.15       77.76     36.90 o
  12   2   3        1.93      -23.25     32.87 o
  13   2   3      129.69       89.95     37.93 o
 -15   3   3       51.19       87.20     28.41 o
 -14   3   3       12.84        7.91     21.94 o
 -13   3   3      113.64       97.49     21.17 o
 -12   3   3      109.81       97.06     18.96 o
 -11   3   3     1780.47     1599.14    107.68 o
 -10   3   3     3885.90     3605.99    164.13 o
  -9   3   3      149.67       99.78     15.13 o
  -8   3   3      186.58      175.70     15.07 o
  -7   3   3      409.56      288.47     14.21 o
  -6   3   3    11959.59    11572.62    151.04 o
  -5   3   3      947.89      807.86     28.31 o
  -4   3   3     7833.71     8050.28    120.53 o
  -3   3   3     5500.21     5530.24     84.23 o
  -2   3   3     8042.33     7964.19    146.23 o
  -1   3   3     6960.48     7517.84    136.69 o
   0   3   3     1720.51     1630.75     49.16 o
   1   3   3      130.19      202.60     29.17 o
   2   3   3     3714.96     4370.90     70.74 o
   3   3   3     1061.81      799.22     30.12 o
   4   3   3     3615.27     3324.86    126.79 o
   5   3   3     4297.03     4174.14     86.99 o
   6   3   3      100.34      123.87     14.04 o
   7   3   3     1128.72     1084.67     29.27 o
   8   3   3     2136.33     2150.62     63.05 o
   9   3   3      283.98      270.01     43.49 o
  10   3   3      307.47      295.71     35.86 o
  11   3   3       44.46       45.54     33.51 o
  12   3   3      169.13      189.43     37.94 o
  13   3   3       49.56       57.31     38.70 o
 -15   4   3      397.87      472.23     33.28 o
 -14   4   3      112.83      130.60     23.03 o
 -13   4   3      185.62      210.41     22.51 o
 -12   4   3     1447.25     1449.20     38.53 o
 -11   4   3      266.68      215.80     19.21 o
 -10   4   3     2570.72     2474.16     65.14 o
  -9   4   3     1395.78     1299.85     29.78 o
  -8   4   3     1239.87     1170.22     29.58 o
  -7   4   3      643.21      555.83     27.63 o
  -6   4   3     5132.83     4928.72     60.91 o
  -5   4   3      298.24      420.98     36.10 o
  -4   4   3     3663.32     3859.47     53.09 o
  -3   4   3     5381.30     4981.94     76.42 o
  -2   4   3     8597.38     9063.17    115.86 o
  -1   4   3    15509.21    16079.70    235.89 o
   0   4   3     7539.34     7719.65    141.85 o
   1   4   3      145.33      254.07     21.38 o
   2   4   3     4211.84     4339.33     70.32 o
   3   4   3    17365.57    16975.92    253.06 o
   4   4   3     5196.78     5448.75     75.42 o
   5   4   3     1414.82     1263.30     30.99 o
   6   4   3     3923.99     3779.27     69.16 o
   7   4   3     1778.10     1703.79     36.15 o
   8   4   3      951.28      863.02     43.10 o
   9   4   3     1372.71     1478.69     97.51 o
  10   4   3      363.53      350.21     37.16 o
  11   4   3      350.14      253.73     37.65 o
  12   4   3      709.50      682.30     45.68 o
  13   4   3      124.43      158.84     39.18 o
 -15   5   3      293.91      328.63     31.25 o
 -14   5   3       37.92       58.99     25.80 o
 -13   5   3      793.11      823.48     30.05 o
 -12   5   3     1328.15     1401.28     43.29 o
 -11   5   3     1104.90     1072.88     30.63 o
 -10   5   3       40.02       14.50     16.35 o
  -9   5   3       59.10       18.76     12.95 o
  -8   5   3     1054.26     1063.91     24.44 o
  -7   5   3     1833.61     1797.99     34.24 o
  -6   5   3      380.21      340.48     13.96 o
  -5   5   3    18026.20    18820.95    275.75 o
  -4   5   3    10593.23    10944.97    161.57 o
  -3   5   3       87.24      184.84      8.64 o
  -2   5   3    19822.63    19264.42    241.23 o
  -1   5   3     5571.57     5047.54     67.38 o
   0   5   3     7727.63     7907.88    145.18 o
   1   5   3     2711.70     2659.57     61.94 o
   2   5   3    12574.01    12282.15    184.54 o
   3   5   3     8797.50     8180.38    120.84 o
   4   5   3     1212.90     1274.06     25.87 o
   5   5   3      343.11      341.89     21.19 o
   6   5   3      346.89      338.91     21.26 o
   7   5   3       41.67       76.15     18.46 o
   8   5   3       47.57       22.43     46.34 o
   9   5   3      943.28      873.89     45.12 o
  10   5   3     1595.62     1594.56     92.08 o
  11   5   3      123.56      153.48     36.76 o
  12   5   3      841.44      811.08     49.83 o
  13   5   3      787.42      797.36     87.36 o
 -15   6   3      102.34      107.65     28.94 o
 -14   6   3      584.45      645.46     36.75 o
 -13   6   3      154.64      216.60     25.66 o
 -12   6   3        8.48       34.77     18.56 o
 -11   6   3     4106.13     3929.72    122.39 o
 -10   6   3      370.09      347.85     19.67 o
  -9   6   3     1058.02     1058.53     27.19 o
  -8   6   3     5359.22     5268.29     76.89 o
  -7   6   3     1300.65     1303.75     32.07 o
  -6   6   3     2392.04     2324.24     36.50 o
  -5   6   3    25236.93    24823.26    442.93 o
  -4   6   3      843.25      813.19     28.24 o
  -3   6   3      241.78      273.12     10.28 o
  -2   6   3    13659.50    13145.71    149.31 o
  -1   6   3    10815.92    11369.73    145.38 o
   0   6   3     4754.72     4999.99     76.37 o
   1   6   3    18828.78    19183.29    217.13 o
   2   6   3    11888.43    12078.13    176.42 o
   3   6   3       56.58       67.26      9.03 o
   4   6   3    15458.19    15063.61    194.56 o
   5   6   3     9355.15     9609.72    163.86 o
   6   6   3      140.39      153.12     18.91 o
   7   6   3    10624.46    10257.80    162.68 o
   8   6   3     1660.17     1698.21     58.58 o
   9   6   3       71.40       84.52     29.59 o
  10   6   3     1294.09     1275.82     54.90 o
  11   6   3     1512.99     1459.79     70.62 o
  12   6   3       35.72       18.72     35.16 o
 -15   7   3       11.13       33.74     32.37 o
 -14   7   3      330.72      306.80     33.39 o
 -13   7   3      150.48      148.05     32.45 o
 -12   7   3       70.31       93.33     23.10 o
 -11   7   3      225.82      239.45     25.03 o
 -10   7   3     5946.17     5597.58    126.31 o
  -9   7   3      981.89      970.83     31.10 o
  -8   7   3       30.59       27.98     11.43 o
  -7   7   3     3806.90     3565.79     71.58 o
  -6   7   3     6038.87     5618.04     88.64 o
  -5   7   3      216.14      209.79     13.49 o
  -4   7   3      130.07      117.30      7.76 o
  -3   7   3     5134.75     5107.11     78.14 o
  -2   7   3     8771.31     8914.40    133.44 o
  -1   7   3     3675.63     3732.99     59.40 o
   0   7   3       44.82       60.84      7.46 o
   1   7   3     1655.34     1748.96     25.32 o
   2   7   3     4235.22     4474.95     62.74 o
   3   7   3     1811.61     1726.36     31.12 o
   4   7   3    15913.71    15935.57    205.63 o
   5   7   3    14008.20    13590.05    177.80 o
   6   7   3      614.27      620.99     22.19 o
   7   7   3     2928.56     2796.57     65.53 o
   8   7   3     3048.65     2928.27     79.12 o
   9   7   3     1146.33     1134.29     53.89 o
  10   7   3       13.02       18.70     30.65 o
  11   7   3      214.64      200.23     37.18 o
  12   7   3       27.45      -14.58     34.62 o
 -15   8   3      198.52      303.62     45.33 o
 -14   8   3       20.19      -19.28     28.28 o
 -13   8   3     1628.50     1685.23     48.50 o
 -12   8   3     1268.06     1305.24     66.08 o
 -11   8   3      456.32      392.08     25.84 o
 -10   8   3     1236.24     1113.87     54.31 o
  -9   8   3     1136.05     1128.03     27.87 o
  -8   8   3     1703.22     1647.04     30.82 o
  -7   8   3     2758.80     2647.29     63.91 o
  -6   8   3     3490.86     3484.54     49.86 o
  -5   8   3      996.25     1144.08     20.16 o
  -4   8   3     4020.60     4034.10     55.41 o
  -3   8   3    17218.61    16920.18    214.45 o
  -2   8   3      980.24      988.36     18.19 o
  -1   8   3     6922.06     7112.23     83.02 o
   0   8   3    26175.40    26833.50    337.50 o
   1   8   3     1076.28     1302.70     23.15 o
   2   8   3     4089.46     4223.89     53.29 o
   3   8   3    17354.88    17728.02    227.12 o
   4   8   3     1801.55     1864.79     34.06 o
   5   8   3     1868.53     1881.10     35.49 o
   6   8   3    22426.71    22171.21    284.92 o
   7   8   3     1006.87      908.34     49.98 o
   8   8   3      173.34      187.17     33.28 o
   9   8   3     6850.14     6645.18    149.45 o
  10   8   3      838.13      748.00     91.43 o
  11   8   3       15.96       -6.79     34.40 o
  12   8   3     2071.16     2049.62     71.75 o
 -15   9   3     1157.08     1164.26     62.34 o
 -14   9   3      300.64      298.09     30.55 o
 -13   9   3       97.45      190.59     27.09 o
 -12   9   3     2393.25     2415.02     79.06 o
 -11   9   3     2647.31     2579.82     52.96 o
 -10   9   3       16.51       21.09     18.98 o
  -9   9   3      960.40      956.07     26.09 o
  -8   9   3      846.73      899.97     26.88 o
  -7   9   3     2606.04     2749.26     67.96 o
  -6   9   3      873.28      877.86     18.79 o
  -5   9   3     5047.84     5072.80     61.87 o
  -4   9   3     9128.83     9291.07    140.16 o
  -3   9   3     2671.15     3263.18     47.31 o
  -2   9   3    10703.33    10351.16    133.60 o
  -1   9   3    39935.77    40735.92    509.30 o
   0   9   3    28582.65    30749.30    343.79 o
   1   9   3      532.25      452.69     14.30 o
   2   9   3    14222.94    13701.76    158.01 o
   3   9   3     4425.55     4152.21     60.19 o
   4   9   3      703.09      643.36     20.87 o
   5   9   3     1253.66     1287.63     29.69 o
   6   9   3       86.72       87.19     14.81 o
   7   9   3      825.99      860.67     32.92 o
   8   9   3       56.02       63.81     21.72 o
   9   9   3     4702.00     4544.92    125.47 o
  10   9   3      813.37      782.74     45.94 o
  11   9   3      863.07      852.33     49.23 o
  12   9   3      200.38      220.10     40.17 o
 -15  10   3      264.22      218.89     69.91 o
 -14  10   3      210.17      214.84     30.18 o
 -13  10   3       53.10       57.29     25.09 o
 -12  10   3       18.73       -9.63     22.76 o
 -11  10   3     4073.83     3755.69     86.26 o
 -10  10   3       95.66       82.37     24.82 o
  -9  10   3       91.37      109.11     19.29 o
  -8  10   3     9493.39     9580.73    130.68 o
  -7  10   3     1159.27     1099.39     39.07 o
  -6  10   3       66.53       44.42     11.58 o
  -5  10   3    12701.52    12795.32    147.10 o
  -4  10   3        7.23       -2.48      8.65 o
  -3  10   3     1936.72     2130.88     36.73 o
  -2  10   3     6917.40     7152.35     94.69 o
  -1  10   3     3574.60     4279.74     59.27 o
   0  10   3      841.16      932.28     19.77 o
   1  10   3    10502.22    11115.26    143.37 o
   2  10   3     4947.36     5096.54     57.22 o
   3  10   3       39.20       32.76      8.35 o
   4  10   3      817.54      895.08     23.58 o
   5  10   3     6958.49     6941.13     96.55 o
   6  10   3      369.30      369.13     18.93 o
   7  10   3     1024.08     1033.27     35.66 o
   8  10   3     4289.59     4350.62     81.73 o
   9  10   3      111.85       80.60     30.39 o
  10  10   3      225.68      189.76     33.74 o
  11  10   3      783.26      733.94     47.17 o
  12  10   3       52.67       58.60     53.64 o
 -15  11   3       46.44       56.39     43.18 o
 -14  11   3      466.02      499.75     33.42 o
 -13  11   3      378.53      414.20     30.95 o
 -12  11   3      197.49      183.37     24.53 o
 -11  11   3       79.78       69.52     21.65 o
 -10  11   3     3066.26     2940.15     57.62 o
  -9  11   3      685.57      692.64     32.47 o
  -8  11   3     1950.59     2018.87     47.83 o
  -7  11   3     7615.40     7658.68    148.73 o
  -6  11   3     7638.23     7434.77    100.43 o
  -5  11   3     5236.14     5580.05     77.15 o
  -4  11   3      684.28      740.20     39.31 o
  -3  11   3     8477.95     8504.21    112.11 o
  -2  11   3     3254.98     3516.48     50.71 o
  -1  11   3     6534.18     6809.25     80.76 o
   0  11   3       28.84       28.62      8.02 o
   1  11   3     4471.92     4461.31     62.00 o
   2  11   3       39.43       96.36      9.17 o
   3  11   3     2633.83     2556.28     41.51 o
   4  11   3    10064.38     9889.16    131.90 o
   5  11   3      406.48      415.61     18.71 o
   6  11   3     1105.19     1071.04     30.03 o
   7  11   3     3244.26     3143.21     79.44 o
   8  11   3     2455.31     2338.79     76.78 o
   9  11   3      152.21      189.72     33.53 o
  10  11   3       32.05       29.11     32.80 o
  11  11   3      317.78      312.45     38.57 o
  12  11   3       90.18      130.59     56.52 o
 -15  12   3       80.31      101.89     41.57 o
 -14  12   3       39.06       68.19     27.90 o
 -13  12   3      191.56      205.33     27.80 o
 -12  12   3       27.69       19.06     22.98 o
 -11  12   3        4.33       27.27     21.72 o
 -10  12   3       90.98       85.96     20.35 o
  -9  12   3       82.80      104.14     18.79 o
  -8  12   3       65.43       57.41     17.99 o
  -7  12   3       65.85       67.23     15.93 o
  -6  12   3      277.56      346.25     15.94 o
  -5  12   3       13.92       27.10     10.40 o
  -4  12   3     1301.07     1398.01     30.63 o
  -3  12   3      608.44      484.67     15.90 o
  -2  12   3      278.23      278.28     12.26 o
  -1  12   3     1035.15     1166.77     20.09 o
   0  12   3     3072.51     3155.93     41.45 o
   1  12   3      869.05      851.55     17.62 o
   2  12   3       85.57       89.44     14.10 o
   3  12   3     3818.09     3865.73     63.95 o
   4  12   3       44.44       35.22     12.33 o
   5  12   3     1209.66     1134.41     28.43 o
   6  12   3     1511.48     1526.47     57.46 o
   7  12   3       39.28       66.47     23.22 o
   8  12   3       49.63       59.72     21.91 o
   9  12   3      499.54      511.56     64.86 o
  10  12   3      245.74      285.45     37.33 o
  11  12   3       80.79      106.85     48.95 o
  12  12   3      196.11      234.20     59.64 o
 -15  13   3       14.74       44.53     43.74 o
 -14  13   3       47.62       59.53     32.76 o
 -13  13   3      514.02      568.88     39.46 o
 -12  13   3      347.00      295.73     27.72 o
 -11  13   3     1095.85     1104.32     37.50 o
 -10  13   3      203.36      212.02     22.28 o
  -9  13   3     1061.67     1071.49     34.06 o
  -8  13   3      252.99      248.17     24.97 o
  -7  13   3      597.61      590.36     42.33 o
  -6  13   3     1760.55     1793.77     65.09 o
  -5  13   3     2769.21     2856.82     52.85 o
  -4  13   3       38.90       33.89     10.99 o
  -3  13   3     1379.66     1222.12     24.93 o
  -2  13   3     1616.96     1439.74     27.32 o
  -1  13   3     5675.06     5340.56     65.17 o
   0  13   3     3289.50     3191.95     46.26 o
   1  13   3      269.25      329.71     11.59 o
   2  13   3     3826.02     3453.04     62.00 o
   3  13   3      578.73      545.85     22.36 o
   4  13   3     8208.37     7928.20    108.21 o
   5  13   3      197.85      177.73     15.74 o
   6  13   3      183.62      212.28     17.99 o
   7  13   3      313.62      291.86     20.96 o
   8  13   3       69.52       83.44     23.08 o
   9  13   3     2461.35     2343.43     70.14 o
  10  13   3       89.08       81.71     45.44 o
  11  13   3       36.75       -8.42     51.20 o
  12  13   3      315.14      353.56     59.03 o
 -14  14   3        1.87       17.19     32.72 o
 -13  14   3      231.70      218.30     33.58 o
 -12  14   3        3.02      -13.86     27.22 o
 -11  14   3      285.53      252.28     29.73 o
 -10  14   3        7.50       19.41     26.06 o
  -9  14   3      360.87      354.30     31.92 o
  -8  14   3        2.88       15.81     18.87 o
  -7  14   3     1390.92     1431.64     45.84 o
  -6  14   3       93.68       97.50     13.75 o
  -5  14   3      105.30      134.75     12.24 o
  -4  14   3     2326.69     2279.90     44.08 o
  -3  14   3        1.53        6.16     11.22 o
  -2  14   3      127.82       89.20     10.61 o
  -1  14   3     1965.71     1903.06     28.17 o
   0  14   3      345.41      369.78     12.66 o
   1  14   3     2078.98     1978.24     33.23 o
   2  14   3      403.41      354.43     12.75 o
   3  14   3      200.58      207.75     12.25 o
   4  14   3      110.29      100.18     13.86 o
   5  14   3     3923.65     3793.63     59.79 o
   6  14   3     1084.51     1128.00     31.66 o
   7  14   3        8.54       10.02     17.10 o
   8  14   3      478.07      422.82     36.04 o
   9  14   3       58.37       98.83     44.05 o
  10  14   3      159.97      144.17     51.53 o
  11  14   3      377.91      422.33     58.05 o
  12  14   3       37.35       39.90     52.08 o
 -14  15   3       11.62       51.54     33.39 o
 -13  15   3      188.88      196.05     33.18 o
 -12  15   3      398.93      442.72     51.17 o
 -11  15   3      315.79      339.94     38.10 o
 -10  15   3      137.80      131.37     26.15 o
  -9  15   3       18.46       12.18     22.52 o
  -8  15   3        5.98        6.51     18.50 o
  -7  15   3     1362.90     1389.91     40.71 o
  -6  15   3     4694.18     4522.71     67.02 o
  -5  15   3     3517.52     3515.07     59.78 o
  -4  15   3     1337.08     1430.21     54.53 o
  -3  15   3      852.98      726.31     35.96 o
  -2  15   3      367.35      389.76     15.59 o
  -1  15   3     7470.65     7468.99     99.57 o
   0  15   3     2339.09     2550.07     36.10 o
   1  15   3      758.98      882.43     21.31 o
   2  15   3     4430.94     3956.98     51.09 o
   3  15   3     1885.98     1881.45     31.19 o
   4  15   3     4609.42     4542.74     67.88 o
   5  15   3     2702.68     2594.73     46.42 o
   6  15   3      459.97      435.67     22.31 o
   7  15   3       21.65       28.33     17.74 o
   8  15   3      371.72      339.61     33.84 o
   9  15   3      468.55      477.85     54.39 o
  10  15   3       24.28      144.69     52.27 o
  11  15   3       13.42       77.05     53.46 o
 -14  16   3      311.85      325.43     48.08 o
 -13  16   3       13.10       20.52     38.24 o
 -12  16   3     1128.97     1159.13     53.18 o
 -11  16   3      254.59      218.98     66.37 o
 -10  16   3      510.19      518.25     31.80 o
  -9  16   3     2164.43     2161.50     62.61 o
  -8  16   3        6.79       15.44     23.81 o
  -7  16   3     2646.31     2647.49     56.57 o
  -6  16   3     4659.43     4610.77     68.93 o
  -5  16   3       86.90       97.04     13.21 o
  -4  16   3     6677.03     6599.73    105.29 o
  -3  16   3     2126.39     1993.80     41.62 o
  -2  16   3     3355.01     3379.34     51.89 o
  -1  16   3     4434.70     4471.54     79.98 o
   0  16   3     2930.31     2990.72     40.89 o
   1  16   3     3085.35     2986.99     45.70 o
   2  16   3     1258.58     1147.19     25.32 o
   3  16   3     3116.39     3070.37     43.70 o
   4  16   3     2375.04     2351.86     50.68 o
   5  16   3      263.73      294.62     18.94 o
   6  16   3     6694.69     6501.31     94.27 o
   7  16   3      206.54      199.73     24.24 o
   8  16   3      467.35      457.97     37.03 o
   9  16   3     1813.94     1789.96     91.34 o
  10  16   3      408.58      448.83     56.71 o
  11  16   3      518.88      518.57     66.30 o
 -14  17   3       43.53       46.09     42.79 o
 -13  17   3       12.49       26.02     32.55 o
 -12  17   3      143.07      166.35     38.72 o
 -11  17   3      414.55      435.30     34.55 o
 -10  17   3     2440.80     2241.85     58.43 o
  -9  17   3     1881.48     1835.46     67.31 o
  -8  17   3      173.77      214.08     24.82 o
  -7  17   3     3095.87     2943.86     60.96 o
  -6  17   3     6251.09     6238.53     88.99 o
  -5  17   3     2429.55     2457.75     42.84 o
  -4  17   3     1151.02     1102.33     67.79 o
  -3  17   3     7845.52     7843.92    123.38 o
  -2  17   3     1733.15     1715.46     33.20 o
  -1  17   3     1363.64     1301.40     30.90 o
   0  17   3     1541.22     1640.54     27.18 o
   1  17   3     1061.59     1081.83     24.55 o
   2  17   3        2.87       21.95      9.16 o
   3  17   3     1687.10     1730.45     30.74 o
   4  17   3     3044.15     2981.59     49.88 o
   5  17   3     2254.05     2336.64     43.29 o
   6  17   3       12.25       36.03     21.14 o
   7  17   3     2295.76     2401.24     56.66 o
   8  17   3     2983.68     2982.09     79.07 o
   9  17   3       59.42       75.41     48.35 o
  10  17   3        2.10       90.06     48.05 o
  11  17   3       51.51      -40.06     53.85 o
 -14  18   3      129.26      145.27     46.08 o
 -13  18   3       79.77       44.79     33.63 o
 -12  18   3      113.93      157.56     39.59 o
 -11  18   3     2046.15     2071.26     58.93 o
 -10  18   3       54.37       50.96     26.67 o
  -9  18   3     1348.76     1329.34     69.74 o
  -8  18   3     2426.52     2306.03     75.27 o
  -7  18   3     1358.15     1339.74     41.01 o
  -6  18   3      157.94      148.95     15.51 o
  -5  18   3     4985.77     5124.52     76.53 o
  -4  18   3     1856.24     1750.51     34.56 o
  -3  18   3      987.17      969.27     29.69 o
  -2  18   3    11576.72    11457.58    151.44 o
  -1  18   3     4331.46     4203.21     62.78 o
   0  18   3      203.03      189.57     14.18 o
   1  18   3    14152.64    14253.44    165.40 o
   2  18   3     2929.37     2970.06     38.83 o
   3  18   3     3787.55     3505.43     49.30 o
   4  18   3     4771.13     4803.72     72.15 o
   5  18   3     5292.82     5205.33     91.03 o
   6  18   3      687.05      642.42     45.82 o
   7  18   3     1275.88     1276.19     41.98 o
   8  18   3     3108.02     3167.77     83.85 o
   9  18   3       70.11      112.03     50.22 o
  10  18   3      621.81      704.81     70.05 o
  11  18   3      792.95      782.10     71.27 o
 -13  19   3      229.29      309.11     38.08 o
 -12  19   3      389.64      452.63     38.53 o
 -11  19   3     1265.53     1243.85     48.24 o
 -10  19   3       90.64      127.20     28.28 o
  -9  19   3      804.07      775.86     36.74 o
  -8  19   3      811.33      842.34     35.45 o
  -7  19   3     1609.96     1598.32     44.97 o
  -6  19   3      700.86      670.49     23.98 o
  -5  19   3     5125.18     5095.95     75.47 o
  -4  19   3     2107.39     2211.46     40.99 o
  -3  19   3      127.82      153.75     14.52 o
  -2  19   3    10273.53     9878.74    132.50 o
  -1  19   3    19352.67    19683.56    252.71 o
   0  19   3     6744.27     6963.50     96.87 o
   1  19   3       28.85       20.32     13.06 o
   2  19   3     2645.41     2559.39     44.94 o
   3  19   3     3410.19     3342.46     49.85 o
   4  19   3     1061.03     1010.15     34.78 o
   5  19   3       60.35       64.43     21.01 o
   6  19   3      293.08      309.76     26.54 o
   7  19   3      416.54      434.57     29.99 o
   8  19   3      161.71      159.78     34.07 o
   9  19   3      473.35      582.35     63.83 o
  10  19   3     1134.32     1112.58     80.54 o
 -13  20   3      474.56      518.18     42.67 o
 -12  20   3      841.89      838.83     58.86 o
 -11  20   3       73.55       62.15     42.41 o
 -10  20   3     1039.18     1039.71     52.19 o
  -9  20   3      705.40      724.64     50.06 o
  -8  20   3      286.92      261.84     27.16 o
  -7  20   3     4994.08     4914.78     89.44 o
  -6  20   3     2359.14     2339.69     43.78 o
  -5  20   3      274.90      261.14     17.89 o
  -4  20   3     3365.81     3335.30     54.29 o
  -3  20   3     2300.27     2293.85     42.58 o
  -2  20   3       55.13       51.50     13.64 o
  -1  20   3     8126.67     7758.25    107.04 o
   0  20   3    10351.61    10389.86    139.15 o
   1  20   3      644.36      695.23     26.95 o
   2  20   3     1252.55     1187.05     23.37 o
   3  20   3     4736.42     5066.45     75.39 o
   4  20   3      970.20      973.77     41.55 o
   5  20   3     1113.91     1083.12     39.26 o
   6  20   3    11308.56    11759.46    186.02 o
   7  20   3       14.16       -0.60     24.92 o
   8  20   3      307.66      282.38     35.90 o
   9  20   3     3225.78     3223.12    122.66 o
  10  20   3       52.59      110.01     55.75 o
 -13  21   3       15.79       97.77     36.65 o
 -12  21   3        5.55       35.33     33.39 o
 -11  21   3      319.30      364.62     59.09 o
 -10  21   3     1134.41     1217.24     47.56 o
  -9  21   3       83.72      108.47     26.76 o
  -8  21   3      321.90      283.06     27.54 o
  -7  21   3     1554.29     1584.04     44.77 o
  -6  21   3      195.86      211.23     30.82 o
  -5  21   3       60.24       62.81     16.92 o
  -4  21   3      575.14      694.30     51.24 o
  -3  21   3     1047.10     1019.79     28.02 o
  -2  21   3     1021.80      948.78     28.34 o
  -1  21   3       25.38       36.87     14.30 o
   0  21   3       80.08      119.39     15.91 o
   1  21   3     1261.24     1246.09     26.64 o
   2  21   3     1346.17     1395.44     40.10 o
   3  21   3     3156.68     3087.82     52.56 o
   4  21   3     6239.56     6136.23    148.99 o
   5  21   3     5152.67     5123.02     91.98 o
   6  21   3       15.73       13.76     23.11 o
   7  21   3      954.48      924.32     38.41 o
   8  21   3     3003.71     3030.96     84.34 o
   9  21   3      224.63      167.69     53.79 o
  10  21   3      293.31      376.15     62.09 o
 -13  22   3       25.50       86.80     36.38 o
 -12  22   3      106.87       79.47     34.06 o
 -11  22   3      619.07      567.68     48.01 o
 -10  22   3      411.83      359.22     34.91 o
  -9  22   3      108.33      166.20     37.23 o
  -8  22   3     1661.40     1637.51     50.30 o
  -7  22   3      665.38      612.92     43.07 o
  -6  22   3     1998.36     1944.56     41.18 o
  -5  22   3       25.34        7.09     20.92 o
  -4  22   3     3707.02     3647.78     70.25 o
  -3  22   3     1115.28     1153.67     30.72 o
  -2  22   3     5006.85     4891.06     73.65 o
  -1  22   3      137.46      173.04     16.81 o
   0  22   3      155.27      194.51     17.12 o
   1  22   3     5482.27     5756.20     98.45 o
   2  22   3      486.14      507.13     35.50 o
   3  22   3       62.21       65.43     20.47 o
   4  22   3     3131.54     3021.35     62.04 o
   5  22   3      690.24      745.13     37.56 o
   6  22   3       18.80       25.77     24.18 o
   7  22   3     2715.42     2794.49     97.13 o
   8  22   3      943.56      908.19     40.35 o
   9  22   3       34.17       19.80     51.68 o
  10  22   3       14.71       10.07     53.78 o
 -12  23   3      699.96      795.34     93.65 o
 -11  23   3      463.18      479.37     39.65 o
 -10  23   3      325.84      331.24     39.46 o
  -9  23   3      134.36      158.71     29.84 o
  -8  23   3        9.84       35.16     24.79 o
  -7  23   3       91.94       81.18     24.10 o
  -6  23   3       27.78       22.95     21.49 o
  -5  23   3      300.09      333.09     21.46 o
  -4  23   3      788.82      909.47     29.53 o
  -3  23   3      127.69      143.04     17.69 o
  -2  23   3     3721.99     3678.83     59.47 o
  -1  23   3     6722.76     6779.67     96.90 o
   0  23   3     9216.18     8937.42    143.35 o
   1  23   3      214.36      200.17     22.03 o
   2  23   3     1572.28     1586.93     44.66 o
   3  23   3     3544.83     3365.01     68.36 o
   4  23   3        8.32       44.87     27.86 o
   5  23   3      259.70      246.49     27.11 o
   6  23   3      158.71      181.30     26.89 o
   7  23   3      550.96      564.94     34.58 o
   8  23   3      124.33      170.24     51.95 o
   9  23   3      206.10      209.75     43.08 o
 -12  24   3       19.78      -11.60     62.38 o
 -11  24   3       34.82       58.83     33.67 o
 -10  24   3        2.24        4.71     31.21 o
  -9  24   3     2179.24     2061.01    103.77 o
  -8  24   3     1197.39     1240.24     46.76 o
  -7  24   3      620.75      637.53     52.81 o
  -6  24   3      136.87      134.06     25.27 o
  -5  24   3      611.99      675.37     26.19 o
  -4  24   3      575.58      612.43     25.43 o
  -3  24   3      313.23      259.05     19.93 o
  -2  24   3      119.40      112.56     18.01 o
  -1  24   3      455.32      498.03     28.04 o
   0  24   3       12.54       22.62     20.40 o
   1  24   3       62.46       65.38     24.82 o
   2  24   3      210.26      158.38     23.48 o
   3  24   3     2788.03     2689.18     74.12 o
   4  24   3       51.90       92.53     31.60 o
   5  24   3      207.60      237.17     35.70 o
   6  24   3     2153.04     2314.95     58.37 o
   7  24   3      211.14      157.63     30.25 o
   8  24   3       10.96       13.33     28.32 o
   9  24   3      269.58      241.50     59.00 o
 -11  25   3      596.76      501.16     42.04 o
 -10  25   3     1362.34     1353.72     53.34 o
  -9  25   3       76.19      112.12     30.52 o
  -8  25   3       56.06       97.68     27.94 o
  -7  25   3      953.52      951.32     40.11 o
  -6  25   3     7742.66     7840.85    132.34 o
  -5  25   3     1562.46     1586.23     39.25 o
  -4  25   3       50.86       67.80     18.61 o
  -3  25   3      989.10      973.46     30.51 o
  -2  25   3      517.25      430.97     22.75 o
  -1  25   3      595.46      605.49     31.19 o
   0  25   3      225.31      201.95     24.83 o
   1  25   3       33.11       97.21     23.45 o
   2  25   3       18.07        0.21     21.92 o
   3  25   3     2564.81     2463.64     58.67 o
   4  25   3     1552.81     1490.73     57.37 o
   5  25   3     3441.79     3488.84     91.98 o
   6  25   3        2.31       10.15     32.63 o
   7  25   3     1009.68     1038.34     52.68 o
   8  25   3     2210.14     2310.84     63.91 o
   9  25   3       16.56       44.96     57.51 o
 -11  26   3       13.92        6.36     34.57 o
 -10  26   3       40.79      128.56     33.28 o
  -9  26   3       55.86       76.84     30.45 o
  -8  26   3       23.51       45.57     28.19 o
  -7  26   3      159.10      122.26     28.73 o
  -6  26   3      155.85      182.64     27.55 o
  -5  26   3       79.12       80.14     20.00 o
  -4  26   3        4.81       -0.86     18.89 o
  -3  26   3     3259.06     3335.66     58.95 o
  -2  26   3       11.46       -1.32     24.19 o
  -1  26   3      424.29      411.27     34.48 o
   0  26   3     1051.76     1015.61     44.17 o
   1  26   3     1807.99     1718.22     48.84 o
   2  26   3     1365.12     1237.11     55.65 o
   3  26   3      527.54      439.74     31.23 o
   4  26   3        1.75       20.93     31.56 o
   5  26   3      170.21      171.47     36.77 o
   6  26   3       94.57       95.45     36.57 o
   7  26   3      218.32      257.69     41.08 o
   8  26   3      163.36      190.33     57.59 o
 -11  27   3      256.40      290.52     39.63 o
 -10  27   3        5.05       80.27     34.67 o
  -9  27   3       72.39       98.74     52.09 o
  -8  27   3      190.88      207.41     31.59 o
  -7  27   3       49.74       50.98     27.69 o
  -6  27   3      337.24      281.22     29.75 o
  -5  27   3      629.55      675.55     29.22 o
  -4  27   3      144.82      193.61     25.76 o
  -3  27   3       68.09       89.41     25.12 o
  -2  27   3     1357.77     1359.19     44.86 o
  -1  27   3     2377.08     2358.37     57.94 o
   0  27   3     3841.47     3916.28    107.34 o
   1  27   3      296.88      323.08     30.10 o
   2  27   3      752.61      783.86     50.97 o
   3  27   3     2193.44     2091.65    103.26 o
   4  27   3      904.19      867.95     49.20 o
   5  27   3      512.09      446.77     41.83 o
   6  27   3      178.89      236.57     40.78 o
   7  27   3        0.60       -5.98     38.12 o
   8  27   3       11.09      -15.13     38.48 o
 -10  28   3      744.13      763.65     45.81 o
  -9  28   3       85.74       80.17     33.80 o
  -8  28   3     1008.07      970.05     44.48 o
  -7  28   3      112.25       67.43     29.00 o
  -6  28   3      731.04      695.43     37.32 o
  -5  28   3     1237.65     1375.88     48.70 o
  -4  28   3      543.07      585.97     40.68 o
  -3  28   3     1220.20     1301.86     59.30 o
  -2  28   3      199.45      155.16     25.88 o
  -1  28   3      726.49      802.73     66.72 o
   0  28   3     2390.61     2505.08     60.45 o
   1  28   3      108.65      114.14     27.70 o
   2  28   3      695.40      721.28     35.93 o
   3  28   3      113.86      121.73     75.56 o
   4  28   3       84.87       64.09     34.79 o
   5  28   3     1408.38     1351.15     61.74 o
   6  28   3      155.42      157.67     40.77 o
   7  28   3       83.81       45.03     39.96 o
 -10  29   3      237.53      238.55     38.45 o
  -9  29   3        3.12       -6.98     33.24 o
  -8  29   3      126.69      120.24     32.23 o
  -7  29   3      790.22      744.49     40.24 o
  -6  29   3     2069.61     2184.45     74.04 o
  -5  29   3      905.48      925.15     40.41 o
  -4  29   3      289.50      315.43     30.21 o
  -3  29   3      163.55      123.55     26.72 o
  -2  29   3     1031.58     1051.50     44.25 o
  -1  29   3     1892.26     1923.67     52.98 o
   0  29   3     1008.83     1043.33     42.02 o
   1  29   3      398.54      459.87     49.66 o
   2  29   3      209.14      212.38     63.13 o
   3  29   3      613.68      585.91     46.17 o
   4  29   3     1124.02     1006.12     54.72 o
   5  29   3      166.43      222.94     40.61 o
   6  29   3      114.03      130.94     39.83 o
   7  29   3      691.67      615.55     49.34 o
  -9  30   3        4.89       31.85     48.49 o
  -8  30   3     1280.17     1362.64     51.79 o
  -7  30   3      279.62      210.82     42.24 o
  -6  30   3       26.68       19.08     56.33 o
  -5  30   3     1619.92     1561.01     67.54 o
  -4  30   3        7.86       23.89     26.83 o
  -3  30   3     1864.51     1882.10     55.39 o
  -2  30   3      630.25      621.30     35.28 o
  -1  30   3     1109.86     1142.16     43.30 o
   0  30   3     3370.75     3582.18     77.50 o
   1  30   3       95.65       74.17     33.19 o
   2  30   3     2465.06     2464.48     95.47 o
   3  30   3      766.48      725.78     86.01 o
   4  30   3      264.86      190.25     39.37 o
   5  30   3     1814.33     1860.22     72.48 o
   6  30   3       77.11        8.31     40.01 o
  -8  31   3       60.21      121.09     42.50 o
  -7  31   3      914.08      900.08     57.60 o
  -6  31   3     1708.76     1819.49     77.96 o
  -5  31   3       41.26        3.34     42.46 o
  -4  31   3       63.54       61.35     29.29 o
  -3  31   3      746.66      804.80     39.83 o
  -2  31   3      814.31      795.01     39.89 o
  -1  31   3      153.15      176.83     30.95 o
   0  31   3      334.96      289.42     33.37 o
   1  31   3      101.91       76.31     30.62 o
   2  31   3        4.46        2.93     30.16 o
   3  31   3      295.34      311.34     64.68 o
   4  31   3      831.96      782.85     99.87 o
   5  31   3      412.88      393.31     54.69 o
   6  31   3      126.32      117.47     59.56 o
  -8  32   3       27.45      -37.57     43.53 o
  -7  32   3      346.56      281.89     48.33 o
  -6  32   3     1581.79     1598.05     69.27 o
  -5  32   3      137.03      117.51     42.77 o
  -4  32   3      234.18      224.70     33.47 o
  -3  32   3     3340.44     3463.15     77.35 o
  -2  32   3        9.67        0.47     29.16 o
  -1  32   3     2129.92     2251.84     62.65 o
   0  32   3     1362.11     1220.84     48.63 o
   1  32   3       66.78      163.38     31.91 o
   2  32   3     1045.64     1022.90     78.64 o
   3  32   3      528.32      498.72     47.19 o
   4  32   3      442.54      426.55     58.02 o
   5  32   3      285.73      342.63    102.63 o
  -7  33   3       18.70       33.62     42.57 o
  -6  33   3       21.44        7.57     43.85 o
  -5  33   3      430.97      480.22     50.20 o
  -4  33   3     1032.30     1023.48     45.98 o
  -3  33   3       65.54      106.46     32.40 o
  -2  33   3      596.95      541.36     38.79 o
  -1  33   3     3379.14     3266.84     74.67 o
   0  33   3      576.09      600.98     39.78 o
   1  33   3       41.73       22.83     49.93 o
   2  33   3      485.35      490.90     49.90 o
   3  33   3      746.27      814.35     59.48 o
   4  33   3      217.58      178.56     62.15 o
  -6  34   3      218.55      155.83     45.79 o
  -5  34   3     1437.08     1362.45     75.44 o
  -4  34   3       72.81      104.72     32.75 o
  -3  34   3       22.77       37.20     33.46 o
  -2  34   3      738.19      721.13     41.82 o
  -1  34   3      328.53      332.31     44.93 o
   0  34   3      110.25      115.21     34.14 o
   1  34   3      226.22      243.15     46.62 o
   2  34   3     2235.06     2244.10     95.79 o
   3  34   3     1172.17     1181.19     84.28 o
  -5  35   3      348.22      369.56     51.42 o
  -4  35   3       28.47      -16.39     32.93 o
  -3  35   3      330.99      305.74     37.26 o
  -2  35   3      365.15      394.26     39.77 o
  -1  35   3       27.62       23.76     34.19 o
   0  35   3       43.01       24.79     34.06 o
   1  35   3      151.78      186.94     36.24 o
   2  35   3      393.18      350.86     68.81 o
  -3  36   3     1823.65     1760.28    103.02 o
  -2  36   3      315.66      369.92     39.91 o
  -1  36   3      153.03      145.75     57.22 o
   0  36   3      782.27      844.98     58.35 o
 -16   0   4        5.23       52.52     34.47 o
 -15   0   4       35.76       14.05     46.69 o
 -14   0   4       73.79       62.89     35.54 o
 -13   0   4     1343.23     1380.59     75.54 o
 -12   0   4     2360.43     2031.20    294.23 o
 -11   0   4     4417.21     4033.34    328.83 o
 -10   0   4     3468.28     3363.97    121.06 o
  -9   0   4    11008.14    11565.83    219.47 o
  -8   0   4    17600.46    17665.67    434.61 o
  -7   0   4     3881.94     4125.59    120.02 o
  -6   0   4     8907.77    10158.45    265.89 o
  -5   0   4    44350.86    47056.27    826.55 o
  -4   0   4    17968.29    18927.40    473.88 o
   0   0   4     8542.04     8541.78    223.41 o
   1   0   4     6032.11     7040.62    187.60 o
   2   0   4    82449.75    80739.34   2016.81 o
   4   0   4     2615.07     2531.48     86.56 o
   5   0   4     9432.44     9222.04    179.09 o
   6   0   4      434.63      445.90     29.80 o
   7   0   4     2888.06     2900.60     73.04 o
   8   0   4     5766.71     5546.46    174.62 o
   9   0   4      434.86      390.17     56.22 o
  10   0   4      273.01      213.77     53.06 o
  11   0   4      811.58      606.26     66.19 o
  12   0   4      654.89      710.11     70.86 o
 -16   1   4      193.10      267.92     29.70 o
 -15   1   4      195.35      229.76     30.27 o
 -14   1   4        0.71       -2.87     21.70 o
 -13   1   4      684.18      546.74     62.39 o
 -12   1   4      444.66      414.06     26.32 o
 -11   1   4      698.01      624.27     33.54 o
 -10   1   4     3594.50     3568.24     60.66 o
  -9   1   4       86.85       91.54     15.37 o
  -8   1   4      549.79      672.76     29.38 o
  -7   1   4     8660.20     9408.59    176.61 o
  -6   1   4     7640.10     8789.20    134.50 o
  -5   1   4     4389.10     4438.08     71.77 o
  -4   1   4     2197.48     2333.63     82.73 o
  -1   1   4      344.27      469.91     26.41 o
   0   1   4      715.08      882.33     25.97 o
   1   1   4     4638.06     4382.90     86.52 o
   2   1   4      103.98      181.94     23.12 o
   3   1   4     1113.45     1204.34     54.48 o
   4   1   4      898.75      862.33     48.62 o
   5   1   4      113.15       89.40     16.28 o
   6   1   4        1.51       -2.34     14.31 o
   7   1   4     2135.69     1958.21     40.81 o
   8   1   4      165.45      123.28     30.95 o
   9   1   4      984.73      968.22     73.59 o
  10   1   4     1313.18     1366.52     84.58 o
  11   1   4       34.46       39.08     39.12 o
  12   1   4      148.56      188.40     43.10 o
 -16   2   4      408.68      513.97     32.23 o
 -15   2   4      637.02      707.64     32.71 o
 -14   2   4      429.76      444.03     34.62 o
 -13   2   4     1392.43     1366.58     39.55 o
 -12   2   4      396.53      364.90     25.82 o
 -11   2   4       81.86       76.36     18.53 o
 -10   2   4      763.36      767.43     27.07 o
  -9   2   4     1172.53     1081.70     30.03 o
  -8   2   4     3836.21     3584.66     64.65 o
  -7   2   4      916.06     1065.24     25.52 o
  -6   2   4    23549.33    24241.45    353.61 o
  -5   2   4     1658.54     1465.41     32.38 o
  -4   2   4     3115.48     3083.04     64.04 o
  -3   2   4    41986.45    42511.88   1044.94 o
  -2   2   4      392.20      466.77     17.02 o
  -1   2   4     6696.04     7054.94    184.93 o
   0   2   4    23083.90    22189.14    397.11 o
   1   2   4      458.21      437.10     40.42 o
   2   2   4     6698.94     6381.61    124.73 o
   3   2   4      727.94      833.36     24.96 o
   4   2   4     5306.74     5257.16    108.13 o
   5   2   4     5306.80     5251.41     89.43 o
   6   2   4      210.70      271.19     18.67 o
   7   2   4    10708.18    10150.18    140.90 o
   8   2   4      941.71      874.68     46.11 o
   9   2   4     4725.00     4392.82    107.81 o
  10   2   4     4339.42     4106.16    103.70 o
  11   2   4       99.54      113.96     38.54 o
  12   2   4     2048.83     2256.68    136.75 o
 -16   3   4      323.05      383.69     34.81 o
 -15   3   4      291.09      308.47     31.41 o
 -14   3   4      225.30      245.32     27.17 o
 -13   3   4      253.94      254.40     23.60 o
 -12   3   4       12.86        0.90     25.45 o
 -11   3   4      273.57      244.33     40.93 o
 -10   3   4     1143.11     1099.52     33.81 o
  -9   3   4      576.12      624.98     22.98 o
  -8   3   4     1257.70     1263.97     44.29 o
  -7   3   4     1091.99     1125.45     32.69 o
  -6   3   4     8965.52    10119.12    132.24 o
  -5   3   4     2926.28     3081.59     45.58 o
  -4   3   4      604.90      564.89     14.36 o
  -3   3   4     5850.25     6091.74    114.92 o
  -2   3   4        7.12       27.69     11.90 o
  -1   3   4     1094.98     1124.48     44.50 o
   0   3   4     4139.39     4046.17    111.60 o
   1   3   4    10926.54    11878.70    179.03 o
   2   3   4     2560.67     2602.87     47.84 o
   3   3   4     3691.64     3403.27     60.41 o
   4   3   4     1365.23     1324.42     40.35 o
   5   3   4       93.14       71.03     16.64 o
   6   3   4      243.34      279.09     22.30 o
   7   3   4        1.66      -16.00     16.00 o
   8   3   4       48.96        7.14     30.69 o
   9   3   4     1153.01     1062.19     83.45 o
  10   3   4      167.93      137.49     37.16 o
  11   3   4      595.15      670.94     74.93 o
  12   3   4       29.96        5.35     38.51 o
 -16   4   4        8.82       21.61     29.40 o
 -15   4   4      195.17      174.51     29.97 o
 -14   4   4       69.34       57.13     25.80 o
 -13   4   4      389.69      381.02     25.20 o
 -12   4   4      389.36      337.75     22.57 o
 -11   4   4      688.82      625.64     24.54 o
 -10   4   4     1639.07     1544.90     41.19 o
  -9   4   4     1933.65     1897.31     34.54 o
  -8   4   4     4510.44     4387.52     76.52 o
  -7   4   4      205.56      224.25     14.02 o
  -6   4   4     3740.52     4291.48     60.44 o
  -5   4   4     6460.07     5981.42     72.73 o
  -4   4   4      295.44      367.25     17.35 o
  -3   4   4     4977.70     5067.20     61.35 o
  -2   4   4     1279.85     1270.99     25.98 o
  -1   4   4    16987.15    17672.48    258.49 o
   0   4   4     2123.32     1977.94     51.61 o
   1   4   4     2693.51     2627.30     47.19 o
   2   4   4    26522.47    25756.13    379.83 o
   3   4   4     2475.53     2391.62     46.80 o
   4   4   4     1481.04     1508.96     37.62 o
   5   4   4     3429.29     3256.04     62.43 o
   6   4   4      766.35      635.27     23.83 o
   7   4   4     5342.09     4868.22     88.28 o
   8   4   4      540.01      587.13     40.62 o
   9   4   4       11.21      -32.30     32.30 o
  10   4   4      547.92      506.33     43.71 o
  11   4   4       79.96      120.15     39.66 o
  12   4   4      185.25      237.90     43.41 o
 -16   5   4      218.75      317.51     33.79 o
 -15   5   4      247.25      271.20     31.52 o
 -14   5   4        1.94       37.71     25.72 o
 -13   5   4        9.42       31.63     24.01 o
 -12   5   4      286.48      248.31     22.38 o
 -11   5   4      119.30       49.14     17.27 o
 -10   5   4      214.16      188.73     17.13 o
  -9   5   4       61.67       80.04     15.86 o
  -8   5   4      384.24      395.13     25.93 o
  -7   5   4       87.29      113.02     14.34 o
  -6   5   4       24.42       13.82      9.36 o
  -5   5   4      510.38      476.05     23.41 o
  -4   5   4     3204.20     3574.03     45.47 o
  -3   5   4      873.22     1027.26     19.87 o
  -2   5   4     2451.90     2311.55     30.56 o
  -1   5   4      470.93      506.90     13.66 o
   0   5   4       58.19       48.58      6.67 o
   1   5   4      940.17      967.64     26.93 o
   2   5   4      369.76      533.24     20.62 o
   3   5   4      522.24      516.69     21.31 o
   4   5   4     1453.59     1375.88     60.75 o
   5   5   4      635.89      662.39     27.36 o
   6   5   4     1979.32     1822.89     60.18 o
   7   5   4      658.43      675.22     30.50 o
   8   5   4      480.89      447.20     37.89 o
   9   5   4       27.36      -10.88     33.03 o
  10   5   4      731.98      768.56    109.58 o
  11   5   4        7.76       26.94     36.79 o
  12   5   4      114.49      107.30     39.61 o
 -16   6   4       29.63       84.61     30.87 o
 -15   6   4       20.09       56.44     28.68 o
 -14   6   4      235.78      269.39     29.09 o
 -13   6   4     1567.45     1560.72     47.49 o
 -12   6   4      420.60      400.62     27.90 o
 -11   6   4        3.03        9.86     21.31 o
 -10   6   4      450.42      485.08     20.75 o
  -9   6   4     1029.98     1087.73     27.68 o
  -8   6   4     4460.98     4378.13     65.90 o
  -7   6   4     2053.70     1966.70     37.36 o
  -6   6   4      406.53      396.43     15.97 o
  -5   6   4      153.55      116.17      7.61 o
  -4   6   4     3027.99     3012.25     39.55 o
  -3   6   4     9610.09     9589.96    110.67 o
  -2   6   4     4025.76     4393.59     59.75 o
  -1   6   4       12.33        6.58      9.89 o
   0   6   4      693.90      510.95     14.47 o
   1   6   4     4668.69     4238.92     53.22 o
   2   6   4     5704.72     5345.02     73.68 o
   3   6   4     1557.90     1421.50     27.54 o
   4   6   4      573.67      497.01     26.79 o
   5   6   4     1267.24     1213.16     35.33 o
   6   6   4     3447.80     3380.63    114.29 o
   7   6   4     2879.61     2745.43    112.82 o
   8   6   4       48.21       45.09     30.09 o
   9   6   4       48.39       39.55     32.86 o
  10   6   4       32.25        7.83     37.58 o
  11   6   4      283.16      314.71     42.84 o
  12   6   4      557.37      625.31     48.70 o
 -15   7   4        0.18        8.04     27.77 o
 -14   7   4        0.54       67.76     33.36 o
 -13   7   4        3.76       -8.85     24.45 o
 -12   7   4       32.51       26.73     21.91 o
 -11   7   4       24.00       57.65     25.46 o
 -10   7   4        3.11      -13.29     14.47 o
  -9   7   4      215.33      218.18     17.11 o
  -8   7   4       61.54       35.91     12.20 o
  -7   7   4      295.82      288.99     18.37 o
  -6   7   4      164.40      175.40     18.14 o
  -5   7   4      766.51      832.45     17.49 o
  -4   7   4       22.86       21.00      8.47 o
  -3   7   4      573.98      578.26     14.65 o
  -2   7   4      501.47      717.37     27.36 o
  -1   7   4     1227.72     1512.62     25.73 o
   0   7   4     1916.37     1906.50     34.60 o
   1   7   4      102.13      119.70      8.54 o
   2   7   4      604.92      586.77     18.77 o
   3   7   4        7.31       14.75     10.04 o
   4   7   4       69.71      115.20     20.73 o
   5   7   4     2716.25     2486.96     52.39 o
   6   7   4      549.18      542.73     27.32 o
   7   7   4        5.78       -4.57     24.10 o
   8   7   4      672.25      595.18     39.87 o
   9   7   4      127.07      109.25     32.83 o
  10   7   4      196.28      155.75     36.79 o
  11   7   4      110.56      155.20     40.33 o
  12   7   4      271.78      259.37     43.85 o
 -15   8   4       42.42       92.68     29.96 o
 -14   8   4      855.09      944.57     39.89 o
 -13   8   4       10.82        0.96     24.81 o
 -12   8   4       63.20       72.82     26.52 o
 -11   8   4      216.57      206.61     25.07 o
 -10   8   4        3.70      -13.38     18.43 o
  -9   8   4     1486.96     1428.89     50.85 o
  -8   8   4       61.18       44.82     12.48 o
  -6   8   4      123.33      140.98     10.41 o
  -5   8   4      180.07      130.97      8.40 o
  -4   8   4    16429.85    15484.75    176.67 o
  -3   8   4     8695.68     9474.89    100.24 o
  -2   8   4     8825.44     8799.66    115.17 o
  -1   8   4       44.09      122.03      9.00 o
   0   8   4        0.66        8.08      8.43 o
   1   8   4     8923.80     8843.64    104.51 o
   2   8   4      115.40      113.81     14.78 o
   3   8   4     6919.97     6612.89     90.91 o
   4   8   4     2220.16     2193.15     39.09 o
   5   8   4      366.69      344.65     30.74 o
   6   8   4    10411.49     9873.60    158.12 o
   7   8   4      274.66      302.79     24.76 o
   8   8   4     3142.41     2975.20    109.90 o
   9   8   4       88.16       40.24     32.45 o
  10   8   4        6.24       -8.88     34.22 o
  11   8   4      930.95      874.91     52.61 o
  12   8   4       11.76       40.03     39.95 o
 -15   9   4      515.01      536.78     35.93 o
 -14   9   4       22.52       39.13     27.77 o
 -13   9   4        2.70        2.37     24.20 o
 -12   9   4       43.18       25.26     23.18 o
 -11   9   4      731.16      691.76     30.35 o
 -10   9   4      493.41      512.46     35.48 o
  -9   9   4     1235.89     1219.11     57.65 o
  -8   9   4      326.55      340.73     19.31 o
  -6   9   4       32.87       36.34      8.89 o
  -5   9   4      912.24      952.77     18.56 o
  -4   9   4        8.64       41.22      6.74 o
  -3   9   4     1471.19     1508.04     23.58 o
  -2   9   4     4429.48     5120.84     62.45 o
  -1   9   4      654.72      649.76     16.75 o
   0   9   4      314.28      256.38      9.88 o
   1   9   4     1075.02     1189.19     21.54 o
   2   9   4        4.75        8.68      8.40 o
   3   9   4     1752.72     1744.77     32.96 o
   4   9   4     3518.97     3450.01     54.06 o
   5   9   4     1472.22     1457.22     39.81 o
   6   9   4       16.42       42.75     20.00 o
   7   9   4       18.05       -1.99     21.51 o
   8   9   4      234.65      245.93     27.08 o
   9   9   4       59.74       66.06     31.73 o
  10   9   4      109.44      138.79     37.57 o
  11   9   4      369.32      459.28     45.26 o
 -15  10   4      253.95      232.03     31.40 o
 -14  10   4      442.38      518.05     34.56 o
 -13  10   4      157.75      178.25     27.60 o
 -12  10   4     2305.81     2307.70     65.93 o
 -11  10   4        8.98       13.89     21.14 o
 -10  10   4       73.55       42.61     23.91 o
  -9  10   4     3660.13     3749.75     62.77 o
  -8  10   4      980.06      937.42     28.87 o
  -7  10   4     6576.55     6694.41    188.56 o
  -6  10   4     1437.21     1284.48     43.20 o
  -5  10   4      300.21      338.57     12.43 o
  -4  10   4     5419.32     5211.86     57.85 o
  -3  10   4     2494.47     2598.73     35.40 o
  -2  10   4    10999.83    11219.74    129.78 o
  -1  10   4      267.88      210.36     14.68 o
   0  10   4     3051.86     3039.65     45.83 o
   1  10   4    13474.34    13006.96    149.06 o
   2  10   4     2289.58     2262.66     33.90 o
   3  10   4    23144.02    22602.15    288.97 o
   4  10   4       88.34       91.55     22.53 o
   5  10   4      251.98      277.59     21.79 o
   6  10   4     7222.82     7030.99    118.09 o
   7  10   4        5.25      -21.57     21.57 o
   8  10   4     1657.59     1551.21     46.47 o
   9  10   4     2052.44     1904.09    171.84 o
  10  10   4      265.04      198.72     39.23 o
  11  10   4      570.04      530.34     57.29 o
 -15  11   4      275.45      265.13     32.98 o
 -14  11   4      126.41      124.74     28.81 o
 -13  11   4      125.68      153.50     27.34 o
 -12  11   4        7.32       47.40     24.42 o
 -11  11   4      155.61      128.80     23.08 o
 -10  11   4     2089.79     2004.39     46.16 o
  -9  11   4      191.42      220.48     20.65 o
  -8  11   4       77.43       87.28     16.13 o
  -7  11   4       54.44       20.15     20.79 o
  -6  11   4      398.72      395.01     21.92 o
  -5  11   4     1537.15     1398.64     46.07 o
  -4  11   4      524.16      677.40     19.58 o
  -3  11   4     6037.80     6417.70     77.28 o
  -2  11   4     1379.42     1441.21     34.81 o
  -1  11   4     1095.91     1175.38     26.11 o
   0  11   4       13.85       35.16      9.49 o
   1  11   4      697.34      640.55     19.41 o
   2  11   4     1393.40     1422.40     25.85 o
   3  11   4     3188.24     3069.05     64.47 o
   4  11   4     1840.69     1868.38     36.78 o
   5  11   4      414.64      368.20     31.70 o
   6  11   4       19.84       31.20     23.68 o
   7  11   4      475.61      448.93     28.42 o
   8  11   4       68.35       64.88     23.91 o
   9  11   4      669.67      647.64     44.93 o
  10  11   4      477.61      469.36     42.81 o
  11  11   4        3.79       -6.27     42.44 o
 -15  12   4        2.24       48.75     57.18 o
 -14  12   4      140.10      153.85     29.66 o
 -13  12   4       40.95       53.19     26.28 o
 -12  12   4      728.89      748.76     34.25 o
 -11  12   4      732.86      747.37     55.30 o
 -10  12   4      417.84      412.22     25.80 o
  -9  12   4      814.23      816.90     29.18 o
  -8  12   4       32.98       51.72     16.22 o
  -7  12   4     9065.68     8910.10    141.05 o
  -6  12   4       54.76       46.73     12.00 o
  -5  12   4     1682.46     1677.04     35.81 o
  -4  12   4    35059.43    34725.67    436.40 o
  -3  12   4     2914.47     2684.19     42.80 o
  -2  12   4    15723.26    15753.94    180.21 o
  -1  12   4     6396.80     5810.48     71.04 o
   0  12   4      103.55      126.36      9.64 o
   1  12   4    24275.15    23443.51    296.85 o
   2  12   4      302.27      357.92     14.01 o
   3  12   4     9072.41     9020.44    121.96 o
   4  12   4     4468.01     4277.57     64.81 o
   5  12   4      435.37      470.20     20.97 o
   6  12   4     2924.75     2821.79     60.17 o
   7  12   4        0.85       17.28     21.89 o
   8  12   4     6431.52     6320.69    111.51 o
   9  12   4      180.56      234.68     38.17 o
  10  12   4       13.14       42.18     36.72 o
  11  12   4     1906.09     2057.91    103.14 o
 -15  13   4        0.04       -3.98     36.05 o
 -14  13   4      209.28      221.01     31.44 o
 -13  13   4      237.68      231.54     28.48 o
 -12  13   4       17.36       -0.34     23.00 o
 -11  13   4      539.27      548.87     29.99 o
 -10  13   4     3535.95     3545.88     72.54 o
  -9  13   4        8.60       38.88     18.04 o
  -8  13   4      993.73      991.20     76.68 o
  -7  13   4     1400.83     1328.18     37.55 o
  -6  13   4       69.48       70.26     21.82 o
  -5  13   4     2969.23     2934.22     57.99 o
  -4  13   4      379.95      371.44     15.71 o
  -3  13   4     1059.39     1076.65     24.59 o
  -2  13   4     3732.95     3711.88     48.31 o
  -1  13   4        6.94       20.68      8.47 o
   0  13   4      315.42      338.40     20.21 o
   1  13   4     4299.99     4304.19     55.08 o
   2  13   4       42.58       60.92     12.55 o
   3  13   4      456.46      524.82     26.67 o
   4  13   4      575.93      573.94     20.96 o
   5  13   4      388.61      416.90     26.32 o
   6  13   4      164.19      142.80     21.94 o
   7  13   4     2328.28     2283.41     81.66 o
   8  13   4      103.61      103.46     26.09 o
   9  13   4      315.77      311.46     37.81 o
  10  13   4      396.24      385.99     42.78 o
  11  13   4       18.82       74.04     56.03 o
 -15  14   4      533.11      559.53     43.18 o
 -14  14   4      281.35      283.63     37.19 o
 -13  14   4       10.00       26.08     30.50 o
 -12  14   4     3140.71     3070.96     71.89 o
 -11  14   4      578.49      457.77     33.13 o
 -10  14   4       78.61       65.67     24.10 o
  -9  14   4    13179.01    13202.25    205.95 o
  -8  14   4     2100.79     2131.52     51.16 o
  -7  14   4     2277.79     2233.70     49.89 o
  -6  14   4     7000.03     6678.84    127.33 o
  -5  14   4      325.65      328.83     18.04 o
  -4  14   4     5013.01     4820.85     80.21 o
  -3  14   4      137.14      121.08     12.66 o
  -2  14   4    12165.93    12330.43    143.01 o
  -1  14   4      490.65      450.25     17.89 o
   0  14   4     4710.08     4695.38     65.98 o
   1  14   4    12608.45    12583.20    145.67 o
   2  14   4      446.11      419.21     15.62 o
   3  14   4     3048.95     3238.45     52.29 o
   4  14   4     3655.79     3775.18     59.89 o
   5  14   4      245.47      257.75     18.95 o
   6  14   4     6063.40     6139.42    105.98 o
   7  14   4     1195.02     1219.91     42.67 o
   8  14   4     1083.18     1045.67     41.54 o
   9  14   4      523.14      567.27     43.48 o
  10  14   4      216.05      263.41     56.85 o
  11  14   4      406.29      501.57     63.23 o
 -14  15   4      123.50       93.67     35.78 o
 -13  15   4      363.03      350.64     48.94 o
 -12  15   4      457.58      486.48     36.55 o
 -11  15   4      230.65      204.34     29.18 o
 -10  15   4      761.21      740.10     50.23 o
  -9  15   4       94.04       87.21     22.18 o
  -8  15   4      979.72      923.22     35.74 o
  -7  15   4      577.27      641.38     37.45 o
  -6  15   4       47.73       59.77     15.34 o
  -5  15   4     1512.86     1595.99     90.10 o
  -4  15   4     5679.36     5736.78     94.18 o
  -3  15   4      592.21      461.33     19.71 o
  -2  15   4     5122.81     5102.85     72.83 o
  -1  15   4     1840.35     1751.38     28.54 o
   0  15   4      190.53      198.78     11.95 o
   1  15   4        2.54        8.01      9.38 o
   2  15   4       97.75       60.51     11.68 o
   3  15   4       32.63       38.48     13.74 o
   4  15   4      239.37      291.98     20.95 o
   5  15   4      257.82      251.82     19.51 o
   6  15   4      797.94      818.09     33.47 o
   7  15   4      599.24      571.74     31.14 o
   8  15   4        1.17       30.33     25.53 o
   9  15   4      567.21      579.39     62.42 o
  10  15   4       11.58       31.06     49.18 o
  11  15   4       87.88      149.40     59.07 o
 -14  16   4      461.68      529.82     42.08 o
 -13  16   4      349.00      324.59     37.47 o
 -12  16   4        8.66       16.86     29.34 o
 -11  16   4      743.09      780.54     39.91 o
 -10  16   4      355.75      333.69     30.40 o
  -9  16   4      145.35      155.89     25.15 o
  -8  16   4      117.81      133.84     22.46 o
  -7  16   4     6386.56     6255.23    134.49 o
  -6  16   4      126.72      138.89     14.98 o
  -5  16   4     3235.59     3284.40     52.45 o
  -4  16   4    14622.83    14242.45    185.92 o
  -3  16   4     7735.65     7792.52    106.54 o
  -2  16   4     7598.07     7855.04    140.47 o
  -1  16   4     5150.84     4932.29     71.21 o
   0  16   4     1444.76     1401.07     27.29 o
   1  16   4    10083.74     9548.74    103.92 o
   2  16   4       15.85        8.00     11.21 o
   3  16   4     1497.79     1544.92     39.74 o
   4  16   4      143.63      152.39     17.28 o
   5  16   4     2349.46     2537.29     47.72 o
   6  16   4      463.10      471.74     29.67 o
   7  16   4      443.38      467.51     30.83 o
   8  16   4     5818.70     5614.24    124.25 o
   9  16   4       29.18       14.57     48.93 o
  10  16   4       73.79       35.68     53.75 o
 -14  17   4       78.22      156.73     37.30 o
 -13  17   4      102.63       88.06     34.17 o
 -12  17   4        5.02       -8.94     30.07 o
 -11  17   4      167.43      162.16     29.59 o
 -10  17   4     2834.76     2928.37     68.63 o
  -9  17   4       34.95        6.53     23.27 o
  -8  17   4     1089.85     1114.74     40.37 o
  -7  17   4      795.63      796.33     32.75 o
  -6  17   4      141.72      130.72     15.59 o
  -5  17   4      410.09      441.09     19.23 o
  -4  17   4      362.12      386.14     17.77 o
  -3  17   4     1219.30     1273.59     30.28 o
  -2  17   4     1531.22     1598.93     33.22 o
  -1  17   4      107.04       72.58     13.22 o
   0  17   4      543.53      574.42     17.51 o
   1  17   4     2374.58     2404.89     33.77 o
   2  17   4      317.14      346.63     15.70 o
   3  17   4     1000.56      984.66     33.31 o
   4  17   4     6159.26     5856.56     85.54 o
   5  17   4       44.07       46.61     17.84 o
   6  17   4       59.35       61.49     21.78 o
   7  17   4     2929.05     2953.93     78.79 o
   8  17   4      146.50      142.64     33.81 o
   9  17   4      221.81      280.77     56.64 o
  10  17   4       88.54      185.51     57.02 o
 -14  18   4        5.46       44.84     35.79 o
 -13  18   4      252.35      280.45     37.16 o
 -12  18   4     1338.33     1271.27     64.79 o
 -11  18   4      406.12      337.47     47.15 o
 -10  18   4      416.92      385.70     33.04 o
  -9  18   4     5161.76     4982.72     93.83 o
  -8  18   4     2882.88     2901.95     62.81 o
  -7  18   4      763.08      729.28     31.71 o
  -6  18   4      354.88      312.78     18.31 o
  -5  18   4      859.82      842.64     28.41 o
  -4  18   4     1245.51     1133.77     29.39 o
  -3  18   4      117.13      104.68     14.51 o
  -2  18   4     4060.02     4006.27     61.92 o
  -1  18   4     2302.58     2277.20     41.30 o
   0  18   4        2.82       -0.83     13.10 o
   1  18   4     4387.17     3897.83     48.39 o
   2  18   4     6711.44     6256.61     79.51 o
   3  18   4     3055.69     2905.33     54.99 o
   4  18   4        3.99        8.33     15.81 o
   5  18   4      958.27      958.62     30.98 o
   6  18   4     3768.81     3781.29     74.10 o
   7  18   4      601.77      565.07     40.53 o
   8  18   4       32.34       44.77     33.30 o
   9  18   4      209.15      174.97     55.07 o
  10  18   4      514.42      477.92     65.26 o
 -14  19   4        1.33       -9.22     34.96 o
 -13  19   4        7.87       26.75     33.59 o
 -12  19   4      296.07      278.23     36.18 o
 -11  19   4       46.86       82.42     30.24 o
 -10  19   4      624.34      614.66     36.20 o
  -9  19   4      285.33      277.31     28.84 o
  -8  19   4      218.43      232.62     26.47 o
  -7  19   4      566.70      610.99     30.41 o
  -6  19   4      135.25      163.17     16.75 o
  -5  19   4      995.82     1057.80     30.10 o
  -4  19   4      290.43      330.34     18.44 o
  -3  19   4        2.31       13.95     13.94 o
  -2  19   4      529.52      622.71     22.59 o
  -1  19   4      235.56      284.62     17.09 o
   0  19   4        6.77        5.48     13.44 o
   1  19   4       17.25       14.18     12.66 o
   2  19   4       20.81       28.96     21.38 o
   3  19   4        0.15       15.12     20.48 o
   4  19   4      300.80      292.07     19.76 o
   5  19   4        8.86       17.53     21.72 o
   6  19   4      600.84      614.44     34.04 o
   7  19   4        8.56        5.20     31.70 o
   8  19   4       95.36      135.45     35.75 o
   9  19   4      288.67      284.64     57.95 o
  10  19   4        0.03       78.03     56.71 o
 -13  20   4      824.17      800.77     45.87 o
 -12  20   4        1.60       18.68     32.59 o
 -11  20   4       68.75       75.34     30.68 o
 -10  20   4      320.72      367.01     33.83 o
  -9  20   4      307.97      270.00     51.66 o
  -8  20   4      990.74      979.48     39.77 o
  -7  20   4      747.45      767.66     33.59 o
  -6  20   4     1533.13     1609.84     47.95 o
  -5  20   4     2231.65     2167.37     43.14 o
  -4  20   4     7215.21     6798.98     96.93 o
  -3  20   4     6060.88     6117.97     88.58 o
  -2  20   4      375.50      393.63     19.65 o
  -1  20   4        9.71       22.70     14.21 o
   0  20   4     1569.33     1650.10     35.65 o
   1  20   4      890.14      942.32     29.07 o
   2  20   4     1133.89     1232.80     33.07 o
   3  20   4      683.04      647.78     24.19 o
   4  20   4     1956.22     1864.05     72.47 o
   5  20   4      457.88      460.21     29.19 o
   6  20   4        5.07       14.40     24.59 o
   7  20   4      461.94      418.64     54.40 o
   8  20   4       14.41       38.01     34.64 o
   9  20   4      135.27      110.24     51.27 o
 -13  21   4        6.93       14.09     35.49 o
 -12  21   4       27.17        6.23     33.65 o
 -11  21   4       60.20       40.84     30.64 o
 -10  21   4      119.71      142.94     30.87 o
  -9  21   4       61.83       92.03     27.83 o
  -8  21   4       10.57       29.26     30.20 o
  -7  21   4       25.91       16.22     21.55 o
  -6  21   4       24.81       34.75     17.21 o
  -5  21   4     1403.86     1363.51     34.96 o
  -4  21   4       45.69       59.50     16.12 o
  -3  21   4      641.50      689.86     24.84 o
  -2  21   4       15.95       18.49     15.09 o
  -1  21   4      531.93      479.10     21.09 o
   0  21   4      177.51      188.21     17.56 o
   1  21   4      507.10      477.94     18.84 o
   2  21   4       88.46      100.34     24.21 o
   3  21   4       43.98       72.77     26.72 o
   4  21   4       53.81       82.94     22.52 o
   5  21   4        0.69      -22.81     22.81 o
   6  21   4      103.23      138.00     34.80 o
   7  21   4      503.31      626.44     44.17 o
   8  21   4        0.61       -8.44     35.65 o
   9  21   4      156.10      176.70     56.82 o
 -13  22   4      121.19      211.17     50.44 o
 -12  22   4       22.15      -11.07     33.70 o
 -11  22   4      406.77      337.34     36.22 o
 -10  22   4       87.06      106.94     31.32 o
  -9  22   4      173.39      179.78     30.03 o
  -8  22   4     1873.58     1945.47     52.76 o
  -7  22   4     1387.41     1311.01     79.70 o
  -6  22   4     2921.20     3002.73     54.09 o
  -5  22   4     2469.26     2430.37     46.83 o
  -4  22   4       38.70       46.88     17.62 o
  -3  22   4     8649.24     8700.92    120.83 o
  -2  22   4      223.08      222.67     18.92 o
  -1  22   4      323.11      401.80     21.32 o
   0  22   4     5706.35     5396.04     88.89 o
   1  22   4      187.27      177.89     15.90 o
   2  22   4     5022.51     5113.67    112.23 o
   3  22   4       24.63       36.43     27.27 o
   4  22   4      830.46      914.10     45.02 o
   5  22   4     1207.36     1358.63     44.52 o
   6  22   4      253.53      258.91     29.01 o
   7  22   4     3722.99     3895.27    132.53 o
   8  22   4        8.08       28.90     36.07 o
   9  22   4      189.00       78.27     56.73 o
 -12  23   4       10.32      -18.89     34.32 o
 -11  23   4       15.31       48.02     33.10 o
 -10  23   4      930.51      901.54     43.74 o
  -9  23   4     1093.52      964.72     46.78 o
  -8  23   4      535.42      542.01     33.74 o
  -7  23   4       42.17       88.85     24.38 o
  -6  23   4      693.61      647.87     32.95 o
  -5  23   4      103.26      122.67     19.26 o
  -4  23   4      222.28      211.75     20.14 o
  -3  23   4        6.71       26.18     17.09 o
  -2  23   4      110.29      131.47     18.49 o
  -1  23   4     1679.70     1523.58     37.49 o
   0  23   4     3104.39     2865.89     51.92 o
   1  23   4       27.02       30.77     32.99 o
   2  23   4        9.27       78.38     29.08 o
   3  23   4      705.75      634.65     39.60 o
   4  23   4      600.54      673.17     40.94 o
   5  23   4      298.81      343.09     37.54 o
   6  23   4        7.81       10.78     32.75 o
   7  23   4       38.03       34.59     35.44 o
   8  23   4       11.66        1.35     36.46 o
 -12  24   4       11.02        9.65     34.73 o
 -11  24   4      864.31      933.95     53.23 o
 -10  24   4     1089.69     1097.36     47.87 o
  -9  24   4      872.00      839.88     41.14 o
  -8  24   4     4503.23     4477.76     88.83 o
  -7  24   4        1.79      -10.57     24.36 o
  -6  24   4      537.30      573.89     32.26 o
  -5  24   4     3002.76     2893.59     53.56 o
  -4  24   4      195.61      197.41     20.89 o
  -3  24   4     2981.18     2994.40     54.55 o
  -2  24   4        8.92       14.41     17.77 o
  -1  24   4     5437.50     5409.06     82.07 o
   0  24   4     2647.25     2438.35     56.01 o
   1  24   4       24.06       24.83     21.99 o
   2  24   4     9578.15     9386.68    187.56 o
   3  24   4       90.77      141.89     32.17 o
   4  24   4     1519.12     1414.53     56.96 o
   5  24   4     3959.69     4212.39    126.93 o
   6  24   4       50.75       68.61     35.49 o
   7  24   4     1687.38     1796.14     93.16 o
   8  24   4      984.38      780.11     68.88 o
 -12  25   4       75.75       86.97     37.65 o
 -11  25   4       19.05       22.00     33.72 o
 -10  25   4      375.06      372.07     37.87 o
  -9  25   4      258.06      221.75     33.65 o
  -8  25   4      271.38      260.53     32.08 o
  -7  25   4        4.85       22.20     26.54 o
  -6  25   4      821.31      863.77     48.32 o
  -5  25   4     1938.37     1949.71     44.46 o
  -4  25   4      386.98      396.34     23.30 o
  -3  25   4      376.61      387.50     25.43 o
  -2  25   4     2510.56     2381.13     47.08 o
  -1  25   4      467.25      478.73     42.87 o
   0  25   4        5.96       26.29     23.63 o
   1  25   4      390.59      389.53     28.53 o
   2  25   4      462.22      417.79     36.76 o
   3  25   4       28.59       56.41     29.92 o
   4  25   4      214.14      203.92     35.90 o
   5  25   4        8.89       13.79     34.20 o
   6  25   4      820.39      825.70     49.77 o
   7  25   4      211.01      191.34     54.51 o
   8  25   4      369.56      347.98     59.42 o
 -11  26   4        9.22      -17.64     34.89 o
 -10  26   4       36.20       34.72     32.44 o
  -9  26   4       73.13       46.47     30.26 o
  -8  26   4     1100.02     1102.89     63.62 o
  -7  26   4      103.93       66.75     26.92 o
  -6  26   4     4017.64     4077.60    106.12 o
  -5  26   4      789.97      680.67     28.73 o
  -4  26   4      727.08      718.61     28.68 o
  -3  26   4    12719.48    12639.03    171.58 o
  -2  26   4       41.49        3.80     23.00 o
  -1  26   4      485.46      408.28     30.12 o
   0  26   4     7949.63     7625.02    152.44 o
   1  26   4       22.22       45.32     24.41 o
   2  26   4     3044.97     3066.99     83.98 o
   3  26   4      591.16      580.27     42.67 o
   4  26   4     1246.50     1412.06     71.43 o
   5  26   4      200.17      210.42     39.01 o
   6  26   4      586.55      630.89     47.19 o
   7  26   4     4374.99     4588.29    163.94 o
 -11  27   4      550.99      520.99     42.66 o
 -10  27   4      856.37      876.52     47.41 o
  -9  27   4      143.20      135.18     32.95 o
  -8  27   4      430.90      364.15     35.44 o
  -7  27   4     1489.38     1465.38     52.38 o
  -6  27   4     1455.05     1483.75     48.19 o
  -5  27   4        6.03       61.09     21.61 o
  -4  27   4      138.72      133.56     21.91 o
  -3  27   4       35.04       60.50     26.24 o
  -2  27   4       97.28      120.87     26.82 o
  -1  27   4      634.93      567.87     33.37 o
   0  27   4     1359.04     1318.59     48.12 o
   1  27   4      840.79      895.11     38.44 o
   2  27   4      275.96      258.66     44.61 o
   3  27   4      680.86      642.17     58.52 o
   4  27   4      370.42      341.11     41.33 o
   5  27   4      395.33      401.86     43.24 o
   6  27   4      570.59      515.45     46.21 o
   7  27   4      694.05      701.51     74.31 o
 -10  28   4      448.57      391.18     40.16 o
  -9  28   4     1437.53     1468.10     55.40 o
  -8  28   4     3734.58     3722.78     81.87 o
  -7  28   4      217.73      233.89     31.64 o
  -6  28   4       19.83       33.46     27.73 o
  -5  28   4     3144.10     2965.10     58.38 o
  -4  28   4        0.58       -2.71     25.66 o
  -3  28   4     1916.79     1744.36     51.40 o
  -2  28   4       88.07       87.34     26.87 o
  -1  28   4     1661.50     1731.23     84.85 o
   0  28   4       72.70       22.50     26.14 o
   1  28   4       44.60       65.40     37.64 o
   2  28   4     5879.56     5583.19    126.55 o
   3  28   4       41.90       71.28     65.82 o
   4  28   4       89.45       44.26     35.15 o
   5  28   4     1212.38     1241.82     63.89 o
   6  28   4      254.88      257.95     43.16 o
 -10  29   4      150.55      130.05     36.25 o
  -9  29   4      203.11      176.36     35.30 o
  -8  29   4      755.36      726.98     47.26 o
  -7  29   4      494.43      410.98     42.99 o
  -6  29   4       73.10       50.77     29.89 o
  -5  29   4     2015.38     2032.93     56.96 o
  -4  29   4      430.03      462.93     33.56 o
  -3  29   4      387.98      450.12     48.63 o
  -2  29   4     2379.80     2224.99     59.36 o
  -1  29   4      256.95      229.26     29.49 o
   0  29   4       44.32       56.91     27.74 o
   1  29   4     2063.10     2188.02     59.49 o
   2  29   4        6.23      -40.49     45.81 o
   3  29   4       13.64       17.36     36.95 o
   4  29   4       11.94       20.57     35.87 o
   5  29   4      908.13     1015.58     56.77 o
   6  29   4        3.15      -17.94     38.23 o
  -9  30   4       52.92       87.29     35.24 o
  -8  30   4      244.94      211.97     56.36 o
  -7  30   4      968.35      952.67     57.88 o
  -6  30   4      827.86      728.63     49.75 o
  -5  30   4      426.47      351.44     33.59 o
  -4  30   4     1337.72     1388.05     68.45 o
  -3  30   4     3827.77     3762.25     85.91 o
  -2  30   4       15.84       47.72     28.05 o
  -1  30   4       83.61       97.96     31.54 o
   0  30   4     2198.87     2194.08     60.68 o
   1  30   4     1364.74     1365.81     87.30 o
   2  30   4      706.72      735.99     66.93 o
   3  30   4        1.71       -4.95     37.63 o
   4  30   4      145.59      101.05     40.47 o
   5  30   4       21.79       28.34     40.62 o
  -8  31   4      106.41      254.87     84.69 o
  -7  31   4      555.57      591.56     54.38 o
  -6  31   4        5.65      -37.56     37.56 o
  -5  31   4      231.27      220.68     42.75 o
  -4  31   4        6.28       19.41     28.60 o
  -3  31   4      146.79       97.20     29.93 o
  -2  31   4      162.46      201.39     42.61 o
  -1  31   4       97.04      115.23     64.11 o
   0  31   4      758.86      810.40     41.99 o
   1  31   4      236.25      207.23     41.51 o
   2  31   4      633.16      629.66     64.90 o
   3  31   4      463.63      522.48     63.32 o
   4  31   4      101.19       82.10     41.34 o
   5  31   4      201.80      205.71     64.80 o
  -8  32   4      536.19      465.08     54.33 o
  -7  32   4      486.57      592.03     76.84 o
  -6  32   4       29.37       54.29     42.70 o
  -5  32   4       95.28      113.93     43.05 o
  -4  32   4       79.17       95.27     30.45 o
  -3  32   4      153.85      134.75     31.49 o
  -2  32   4     1150.35     1308.39     54.17 o
  -1  32   4      189.87      176.91     32.12 o
   0  32   4      138.51      170.86     33.06 o
   1  32   4      960.66      923.14     53.81 o
   2  32   4      708.33      637.94     49.95 o
   3  32   4     1038.85      947.52    130.75 o
   4  32   4       12.32       76.51     59.24 o
  -7  33   4        0.33        8.05     58.84 o
  -6  33   4      133.94      187.79     56.66 o
  -5  33   4     1816.35     1854.52     84.73 o
  -4  33   4      585.94      602.79     40.33 o
  -3  33   4       52.99       68.48     36.82 o
  -2  33   4      526.94      477.40     38.88 o
  -1  33   4      465.25      440.76     36.96 o
   0  33   4     1361.49     1470.08     54.89 o
   1  33   4        2.65      -22.17     38.54 o
   2  33   4      170.63      176.90     78.68 o
   3  33   4       76.84      108.28     59.33 o
  -6  34   4        8.15      -15.99     46.68 o
  -5  34   4       14.10      -23.01     43.76 o
  -4  34   4     2595.25     2859.02     73.59 o
  -3  34   4      431.30      474.73     38.71 o
  -2  34   4     1302.24     1465.76     55.41 o
  -1  34   4       37.61       23.16     33.27 o
   0  34   4       20.80       67.15     33.52 o
   1  34   4      937.83      863.38     56.08 o
   2  34   4      419.64      550.30     72.90 o
  -4  35   4       17.41       72.76     35.53 o
  -3  35   4        1.74      -21.32     33.86 o
  -2  35   4      241.30      286.69     42.27 o
  -1  35   4      341.64      302.57     38.96 o
   0  35   4      101.39       88.21     43.71 o
 -16   1   5      102.25      136.82     32.47 o
 -15   1   5      104.77      145.44     25.59 o
 -14   1   5       14.71      -28.27     28.27 o
 -13   1   5        3.43      -29.79     29.79 o
 -12   1   5       19.29       -4.34     20.24 o
 -11   1   5      906.16      835.96     30.46 o
 -10   1   5     3072.03     3224.37     56.11 o
  -9   1   5     4296.19     4146.94     65.32 o
  -8   1   5      836.64      867.61     34.05 o
  -7   1   5      779.18      921.66     27.54 o
  -6   1   5     4577.17     4358.00     63.08 o
  -5   1   5    11318.16    11393.00    148.06 o
  -4   1   5     6341.21     6671.71     89.44 o
  -3   1   5      144.77      163.10     10.99 o
  -2   1   5     8597.17     8367.77    124.55 o
  -1   1   5    23307.03    24442.12    309.66 o
   0   1   5     7759.76     7628.29    117.88 o
   1   1   5       29.33       50.88     14.21 o
   2   1   5      951.39      852.10     46.61 o
   3   1   5      455.12      382.08     36.27 o
   4   1   5     1127.47     1090.02     34.98 o
   5   1   5     4309.32     4075.77     65.81 o
   6   1   5     1376.30     1151.17     33.49 o
   7   1   5      498.06      491.81     25.51 o
   8   1   5      952.49      968.28     63.41 o
   9   1   5      180.39      156.46     39.94 o
  10   1   5      783.64      896.73     53.16 o
  11   1   5        5.35      -26.37     56.11 o
 -16   2   5       73.00       98.61     30.78 o
 -15   2   5       13.88       -4.95     44.07 o
 -14   2   5       61.72       41.96     22.98 o
 -13   2   5       16.43      -16.62     19.43 o
 -12   2   5     1005.72      885.44     33.04 o
 -11   2   5        2.15      -13.79     17.90 o
 -10   2   5        7.38       -2.74     15.74 o
  -9   2   5     1838.10     2006.98     40.83 o
  -8   2   5      899.77      827.90     46.62 o
  -7   2   5      346.09      338.04     25.80 o
  -6   2   5      769.50      850.51     23.65 o
  -5   2   5      572.78      442.33     15.34 o
  -4   2   5     3347.60     3402.52     44.52 o
  -3   2   5       91.65      185.71     15.53 o
  -2   2   5      683.84      644.74     19.77 o
  -1   2   5     1489.16     1479.91     26.22 o
   0   2   5      349.58      304.63     17.89 o
   1   2   5      317.59      309.94     46.91 o
   2   2   5     2992.77     2963.47     68.17 o
   3   2   5      446.54      464.40     27.18 o
   4   2   5      160.47      132.56     17.93 o
   5   2   5     1631.66     1483.63     44.67 o
   6   2   5      669.03      646.02     25.89 o
   7   2   5      491.90      416.78     32.38 o
   8   2   5      507.36      422.80     41.97 o
   9   2   5      354.03      300.35     44.27 o
  10   2   5        7.40      -37.06     39.44 o
  11   2   5      289.25      204.54     43.82 o
 -16   3   5        6.07        3.12     29.76 o
 -15   3   5      249.79      336.96     32.88 o
 -14   3   5     1228.02     1091.33     65.51 o
 -13   3   5      189.63      172.11     26.39 o
 -12   3   5       61.74       67.06     19.96 o
 -11   3   5      850.38      849.87     27.63 o
 -10   3   5      430.12      453.34     26.09 o
  -9   3   5      776.12      750.25     36.81 o
  -8   3   5     1115.69     1178.37     37.64 o
  -7   3   5     5457.51     5625.26     78.68 o
  -6   3   5     4523.12     4552.64     53.65 o
  -5   3   5     4703.48     4651.20     66.01 o
  -4   3   5     1759.63     1765.49     31.34 o
  -3   3   5     1032.57      992.66     33.03 o
  -2   3   5       24.05       86.50      7.11 o
  -1   3   5      135.47      369.11     14.76 o
   0   3   5    17958.45    16136.81    414.10 o
   1   3   5      892.93      848.86     31.48 o
   2   3   5     1364.16     1337.45     41.27 o
   3   3   5     3683.20     3428.55     77.51 o
   4   3   5     1751.12     1688.78     77.66 o
   5   3   5     2551.34     2456.67     53.39 o
   6   3   5       34.86       52.45     17.79 o
   7   3   5       21.12       12.34     22.82 o
   8   3   5       46.89       84.58     51.92 o
   9   3   5       10.48        8.74     37.17 o
  10   3   5      369.10      344.83     62.14 o
  11   3   5      356.29      296.36     52.03 o
 -16   4   5      129.37      152.28     31.79 o
 -15   4   5      963.09      904.28     40.56 o
 -14   4   5       93.40      109.85     27.37 o
 -13   4   5      100.28       94.19     29.54 o
 -12   4   5      346.89      315.89     22.53 o
 -11   4   5      402.73      424.54     21.96 o
 -10   4   5        1.63      -14.18     14.18 o
  -9   4   5     6553.57     6544.38     86.51 o
  -8   4   5     2781.28     2702.69     62.77 o
  -7   4   5     1085.04     1201.31     25.16 o
  -6   4   5     2719.12     2548.06     46.07 o
  -5   4   5     5784.59     5580.50     63.16 o
  -4   4   5       94.56      123.02      8.02 o
  -3   4   5    11129.17    11502.79    149.36 o
  -2   4   5     7030.80     6749.60     80.83 o
  -1   4   5       68.41       67.96      8.01 o
   0   4   5     6782.48     6463.86    174.32 o
   1   4   5     6547.67     6331.58    125.39 o
   2   4   5      271.74      193.80     19.58 o
   3   4   5     1377.57     1285.56     34.05 o
   4   4   5     6900.69     7099.06    128.60 o
   5   4   5     1588.02     1365.07     39.93 o
   6   4   5       52.42       76.57     18.57 o
   7   4   5     1705.45     1746.25     54.02 o
   8   4   5      664.28      646.25     66.25 o
   9   4   5       28.81        0.39     34.25 o
  10   4   5     2389.67     2317.67     94.96 o
  11   4   5      232.00      198.92     44.48 o
 -16   5   5      293.43      427.17     35.94 o
 -15   5   5        3.54       22.61     34.23 o
 -14   5   5       21.22       13.06     26.87 o
 -13   5   5        6.40        8.47     24.70 o
 -12   5   5       75.01       55.73     23.66 o
 -11   5   5       13.10       21.02     16.97 o
 -10   5   5      188.54      241.65     18.42 o
  -9   5   5     4104.88     4184.93     65.93 o
  -8   5   5     3611.25     3583.00    101.14 o
  -7   5   5      107.48       91.42     10.53 o
  -6   5   5     4960.30     4656.70     67.73 o
  -5   5   5    16240.11    16070.32    184.39 o
  -4   5   5      937.63      837.82     20.32 o
  -3   5   5      941.74      956.93     28.30 o
  -2   5   5     9161.93     8669.52    113.82 o
  -1   5   5     6635.84     6415.29    107.80 o
   0   5   5      775.05      705.74     17.28 o
   1   5   5      427.86      461.42     16.74 o
   2   5   5     4942.38     5017.98     84.31 o
   3   5   5      680.95      748.84     27.79 o
   4   5   5     1008.44      943.13     53.79 o
   5   5   5      218.85      240.07     23.41 o
   6   5   5      816.74      729.49     31.89 o
   7   5   5      396.02      386.14     29.14 o
   8   5   5     3516.38     3440.43     91.97 o
   9   5   5     1776.86     1853.75     71.08 o
  10   5   5      315.79      307.00     42.21 o
  11   5   5        7.50      -19.08     40.90 o
 -16   6   5      524.92      507.10     37.26 o
 -15   6   5       47.23       85.16     29.01 o
 -14   6   5       77.73       55.47     27.73 o
 -13   6   5      356.35      358.34     28.78 o
 -12   6   5       73.56      100.92     22.53 o
 -11   6   5      792.17      809.15     38.68 o
 -10   6   5     2803.98     2749.90     46.19 o
  -9   6   5        3.12        5.14     12.60 o
  -8   6   5       37.53       63.42     14.15 o
  -7   6   5     1686.76     1552.89     29.24 o
  -6   6   5     1016.27      927.44     19.60 o
  -5   6   5      774.14      735.73     26.18 o
  -4   6   5    11601.82    11784.97    152.57 o
  -3   6   5     1338.42     1264.94     25.62 o
  -2   6   5       22.88       39.40      8.88 o
  -1   6   5    15501.87    14867.17    191.25 o
   0   6   5     3201.91     3298.09     48.33 o
   1   6   5      184.77      204.96     15.56 o
   2   6   5    28666.09    28554.93    361.65 o
   3   6   5     5401.96     5155.39     88.03 o
   4   6   5     2612.92     2512.06     52.95 o
   5   6   5     4519.92     4569.39     83.73 o
   6   6   5     1645.27     1619.30     55.58 o
   7   6   5      309.99      339.62     33.00 o
   8   6   5     2801.41     2608.58     84.94 o
   9   6   5     3224.18     3030.05     89.26 o
  10   6   5       74.70       81.34     37.11 o
  11   6   5       56.02       19.56     49.78 o
 -16   7   5       36.77       22.37     31.19 o
 -15   7   5      580.05      647.38     37.14 o
 -14   7   5      706.85      669.40     40.42 o
 -13   7   5       87.38       78.69     25.93 o
 -12   7   5       68.55      147.06     24.54 o
 -11   7   5     1446.01     1455.29     48.63 o
 -10   7   5     3295.17     3257.65     71.54 o
  -9   7   5       39.40       44.13     13.41 o
  -8   7   5      712.14      657.23     20.11 o
  -7   7   5      777.64      705.09     19.42 o
  -6   7   5      989.35      954.29     21.31 o
  -5   7   5      700.87      649.42     17.84 o
  -4   7   5     6199.17     6324.21     86.11 o
  -3   7   5     9654.21    10373.17    134.81 o
  -2   7   5      753.84      910.58     65.82 o
  -1   7   5     5376.95     5024.16     61.89 o
   0   7   5    18961.10    18550.39    236.01 o
   1   7   5    13256.65    13291.64    171.54 o
   2   7   5      531.43      519.06     20.95 o
   3   7   5    27142.87    26349.48    391.92 o
   4   7   5     7069.18     6964.95    115.50 o
   5   7   5      193.42      177.13     21.73 o
   6   7   5       33.29       48.59     21.61 o
   7   7   5       11.53       25.13     27.68 o
   8   7   5     1239.81     1144.34     56.98 o
   9   7   5        6.66      -31.78     37.49 o
  10   7   5      297.95      326.96     42.64 o
  11   7   5      395.70      352.14     45.62 o
 -16   8   5        1.22       -6.46     45.06 o
 -15   8   5      853.95      951.68     41.84 o
 -14   8   5        5.50       -8.64     26.52 o
 -13   8   5        0.84      -15.47     25.05 o
 -12   8   5     1052.36     1098.39     38.49 o
 -11   8   5      374.25      400.77     26.06 o
 -10   8   5       36.26       27.60     18.42 o
  -9   8   5     1553.35     1574.82     38.38 o
  -8   8   5     1972.84     1897.36     34.23 o
  -7   8   5        2.09        7.88     11.87 o
  -6   8   5     8815.63     8585.69    115.73 o
  -5   8   5     2179.47     1939.36     34.80 o
  -4   8   5     3441.04     3719.13     54.80 o
  -3   8   5    20840.92    21415.31    242.94 o
  -2   8   5     7374.46     7023.23     94.57 o
  -1   8   5       31.07       36.78      9.08 o
   0   8   5     8414.37     8510.25    112.59 o
   1   8   5    14700.55    15091.68    193.83 o
   2   8   5     1705.25     1673.60     34.27 o
   3   8   5     6771.64     6756.18    111.43 o
   4   8   5     6353.29     6287.67    106.12 o
   5   8   5      133.34      169.42     22.78 o
   6   8   5     1377.50     1323.20     42.47 o
   7   8   5     4013.80     3880.76     78.28 o
   8   8   5       10.35       45.02     43.93 o
   9   8   5      456.82      480.11     61.37 o
  10   8   5     1628.93     1589.60     66.53 o
  11   8   5      179.21       98.03     69.40 o
 -15   9   5       40.30       22.58     29.65 o
 -14   9   5      212.62      209.54     30.76 o
 -13   9   5        2.24       -7.27     25.55 o
 -12   9   5       74.71       68.14     24.81 o
 -11   9   5        3.61       17.28     25.20 o
 -10   9   5     1225.46     1210.45     57.77 o
  -9   9   5     3636.56     3755.79     62.79 o
  -8   9   5     3655.80     3588.47     61.57 o
  -7   9   5       97.21      197.25     17.12 o
  -6   9   5     2146.70     2030.95     54.54 o
  -5   9   5    16668.32    16620.76    189.94 o
  -4   9   5    14180.65    14850.33    169.96 o
  -3   9   5     2503.96     2248.77     32.79 o
  -2   9   5     2700.86     2564.84     35.95 o
  -1   9   5     2351.63     2108.67     35.20 o
   0   9   5      726.04      630.64     18.87 o
   1   9   5     3405.27     3019.30     46.68 o
   2   9   5      350.75      364.87     22.68 o
   3   9   5     2008.38     2087.25     46.25 o
   4   9   5     2636.50     2539.94     80.01 o
   5   9   5     8561.25     7990.07    175.70 o
   6   9   5     2855.28     2764.70     63.02 o
   7   9   5        0.38      -14.26     24.21 o
   8   9   5      643.57      639.25     46.44 o
   9   9   5     2031.48     2050.45     73.83 o
  10   9   5      369.84      412.16     45.37 o
  11   9   5        3.55       -1.89     39.06 o
 -15  10   5      277.57      304.81     33.46 o
 -14  10   5      194.90      196.55     30.84 o
 -13  10   5      224.96      235.17     29.57 o
 -12  10   5      583.08      571.41     32.26 o
 -11  10   5      611.40      565.50     29.92 o
 -10  10   5     1795.61     1784.14     42.72 o
  -9  10   5      119.10      142.67     18.96 o
  -8  10   5      521.99      540.59     23.78 o
  -7  10   5     1973.70     1968.00     50.29 o
  -6  10   5     1373.57     1380.92     29.27 o
  -5  10   5      148.23      159.09     11.24 o
  -4  10   5     4692.54     4771.27     54.53 o
  -3  10   5      539.38      479.73     16.19 o
  -2  10   5      797.73      700.92     21.96 o
  -1  10   5     5790.06     5764.35     79.97 o
   0  10   5      580.78      571.53     18.53 o
   1  10   5     1808.16     1767.91     31.58 o
   2  10   5    12928.52    13082.44    171.58 o
   3  10   5     4453.44     4250.68     76.78 o
   4  10   5       65.10       62.91     18.44 o
   5  10   5     4453.65     4395.50     81.93 o
   6  10   5     2869.39     2867.08     61.89 o
   7  10   5        7.86      -33.39     33.39 o
   8  10   5      990.15      992.85     41.68 o
   9  10   5     1127.63     1119.80     56.23 o
  10  10   5       92.08       63.95     40.43 o
 -15  11   5      364.79      335.50     34.34 o
 -14  11   5      810.71      898.48     40.74 o
 -13  11   5      171.62      156.02     30.73 o
 -12  11   5      224.74      223.30     26.79 o
 -11  11   5     3620.10     3822.70     69.98 o
 -10  11   5     1585.04     1520.17     40.92 o
  -9  11   5       11.05       -5.69     17.35 o
  -8  11   5       71.81       60.19     16.31 o
  -7  11   5      921.49      849.05     24.60 o
  -6  11   5     3276.92     3205.00     51.37 o
  -5  11   5      269.12      253.25     16.64 o
  -4  11   5      194.85      191.83     19.87 o
  -3  11   5     3277.67     3263.77     46.75 o
  -2  11   5        8.06        0.89      8.47 o
  -1  11   5    13499.11    12898.75    149.59 o
   0  11   5    13439.34    13158.40    170.67 o
   1  11   5     4618.29     4558.19     65.80 o
   2  11   5      938.02      911.23     31.82 o
   3  11   5     1461.00     1418.03     33.44 o
   4  11   5     2536.40     2355.14     52.51 o
   5  11   5       64.98       52.05     21.92 o
   6  11   5      969.60      894.00     36.01 o
   7  11   5      149.09      168.93     27.29 o
   8  11   5      384.43      367.72     31.40 o
   9  11   5      397.34      462.58     46.25 o
  10  11   5       20.03      -35.19     43.56 o
 -15  12   5        6.27       31.66     30.51 o
 -14  12   5       33.46       13.90     28.43 o
 -13  12   5        0.10      -24.40     24.40 o
 -12  12   5       13.76       29.14     28.03 o
 -11  12   5      446.71      413.92     27.30 o
 -10  12   5      657.84      684.35     29.19 o
  -9  12   5       52.80       33.64     19.60 o
  -8  12   5      475.96      452.17     22.65 o
  -7  12   5      576.06      580.74     28.17 o
  -6  12   5     2607.45     2501.60     42.97 o
  -5  12   5      313.97      352.11     21.63 o
  -4  12   5      297.14      260.29     14.75 o
  -3  12   5      210.93      170.28     10.47 o
  -2  12   5      686.36      618.62     26.09 o
  -1  12   5      617.60      520.13     15.71 o
   0  12   5     1730.97     1719.65     36.51 o
   1  12   5      134.70      113.50     13.52 o
   2  12   5      345.92      287.53     14.85 o
   3  12   5       77.27       84.17     14.60 o
   4  12   5      200.59      183.13     21.93 o
   5  12   5        0.48       -8.57     19.86 o
   6  12   5       64.60       71.34     28.11 o
   7  12   5      643.24      618.36     33.84 o
   8  12   5       23.05       17.60     28.89 o
   9  12   5       37.88       53.75     36.78 o
  10  12   5      142.98      112.12     46.95 o
 -15  13   5      191.50      167.88     37.41 o
 -14  13   5       60.39       23.53     29.34 o
 -13  13   5        0.55      -15.19     25.61 o
 -12  13   5       21.34       35.10     24.95 o
 -11  13   5      252.10      278.99     26.50 o
 -10  13   5      887.56      866.46     32.54 o
  -9  13   5     1223.92     1258.54     37.24 o
  -8  13   5      218.48      226.14     28.39 o
  -7  13   5     1063.40     1013.63     34.44 o
  -6  13   5     3263.42     3181.49     52.05 o
  -5  13   5     4021.84     3875.49     77.18 o
  -4  13   5     4803.28     4759.69     80.80 o
  -3  13   5      504.79      473.27     17.67 o
  -2  13   5      402.99      351.04     24.24 o
  -1  13   5     4078.51     3707.91     50.79 o
   0  13   5      135.61      139.46     12.07 o
   1  13   5      477.15      475.43     20.96 o
   2  13   5     3408.62     3230.64     46.76 o
   3  13   5      266.58      266.08     21.87 o
   4  13   5     2146.20     2045.90     48.75 o
   5  13   5     2544.20     2497.36     56.98 o
   6  13   5     2645.81     2730.95     62.15 o
   7  13   5      202.66      241.25     28.82 o
   8  13   5       19.73       -8.29     27.18 o
   9  13   5      893.25      935.53     82.96 o
  10  13   5       58.91        4.44     40.13 o
 -15  14   5       27.53       47.99     37.21 o
 -14  14   5       11.43      -19.73     32.05 o
 -13  14   5       11.99      -11.41     27.61 o
 -12  14   5       54.56       15.86     24.49 o
 -11  14   5        1.13      -22.42     22.42 o
 -10  14   5      129.39      165.96     27.43 o
  -9  14   5      139.19      147.79     23.97 o
  -8  14   5      290.34      309.98     24.28 o
  -7  14   5     2134.71     2156.60     74.31 o
  -6  14   5      627.18      621.35     22.19 o
  -5  14   5        9.55       10.17     12.37 o
  -4  14   5     1368.36     1306.64     41.09 o
  -3  14   5      303.29      325.41     16.80 o
  -2  14   5     3776.58     3713.96     56.74 o
  -1  14   5      504.10      458.06     15.45 o
   0  14   5       69.33       85.62     13.97 o
   1  14   5       74.17       56.94     11.99 o
   2  14   5       67.31       75.73     12.75 o
   3  14   5      572.24      555.23     21.62 o
   4  14   5      491.64      478.49     25.95 o
   5  14   5       93.29       71.43     23.15 o
   6  14   5       10.25       19.54     24.07 o
   7  14   5      420.41      380.57     30.46 o
   8  14   5      251.50      258.11     30.89 o
   9  14   5       49.25       88.97     48.92 o
  10  14   5      407.65      370.56     60.18 o
 -15  15   5       16.82      100.60     68.03 o
 -14  15   5        2.75       25.83     34.82 o
 -13  15   5        0.48      -15.94     31.25 o
 -12  15   5       84.10       28.69     30.67 o
 -11  15   5      100.24       72.41     28.33 o
 -10  15   5      908.96      848.30     37.64 o
  -9  15   5     1565.38     1610.80     47.30 o
  -8  15   5      612.18      605.53     33.80 o
  -7  15   5      475.88      434.68     32.47 o
  -6  15   5     3950.92     3763.75     74.60 o
  -5  15   5      892.81      865.84     25.91 o
  -4  15   5     1312.23     1289.72     30.68 o
  -3  15   5       74.07       33.55     12.50 o
  -2  15   5     1561.28     1438.29     30.52 o
  -1  15   5     3742.04     3407.31     47.46 o
   0  15   5     1082.29     1145.60     27.33 o
   1  15   5     7455.72     7002.11     87.40 o
   2  15   5     2331.66     2272.29     37.65 o
   3  15   5      805.65      737.52     25.63 o
   4  15   5      800.07      790.68     33.23 o
   5  15   5     1762.81     1769.09     57.57 o
   6  15   5      861.76      852.29     74.63 o
   7  15   5      469.20      538.93     33.47 o
   8  15   5      215.41      240.12     31.09 o
   9  15   5      961.31     1072.73     75.49 o
  10  15   5       61.74      135.16     58.00 o
 -14  16   5       34.09       73.97     36.16 o
 -13  16   5      118.89      128.04     35.00 o
 -12  16   5      601.05      585.73     40.02 o
 -11  16   5      349.21      338.16     32.32 o
 -10  16   5        6.79      -14.27     25.63 o
  -9  16   5     1403.88     1358.73     44.49 o
  -8  16   5       71.13       71.63     26.84 o
  -7  16   5      265.24      280.14     40.29 o
  -6  16   5      778.83      744.91     39.00 o
  -5  16   5     1646.36     1653.05     35.18 o
  -4  16   5     1102.69     1084.92     31.18 o
  -3  16   5      714.06      783.83     27.36 o
  -2  16   5     3360.61     3287.40     61.70 o
  -1  16   5      177.12      194.11     15.62 o
   0  16   5     1063.08      998.09     23.80 o
   1  16   5     5662.88     5464.12     71.04 o
   2  16   5      965.40      887.23     24.15 o
   3  16   5     1985.63     2038.78     41.18 o
   4  16   5     2277.94     2291.23     48.64 o
   5  16   5       59.15       53.81     25.14 o
   6  16   5      979.25      908.58     37.49 o
   7  16   5     1248.29     1213.08     56.58 o
   8  16   5     1306.70     1247.93     57.90 o
   9  16   5        8.63       19.16     51.89 o
 -14  17   5      803.27      785.97     99.17 o
 -13  17   5      532.08      542.09     41.27 o
 -12  17   5      352.35      378.77     36.82 o
 -11  17   5     1414.97     1488.94     51.45 o
 -10  17   5     1839.57     1788.36     53.12 o
  -9  17   5       16.82       16.89     29.41 o
  -8  17   5      229.83      220.41     25.10 o
  -7  17   5     1968.47     2034.38     56.66 o
  -6  17   5     3208.32     3141.10     53.44 o
  -5  17   5      843.23      847.66     28.04 o
  -4  17   5     2125.60     2170.22     55.47 o
  -3  17   5      990.35     1087.36     29.79 o
  -2  17   5      136.35      233.49     21.01 o
  -1  17   5     4331.25     4042.44     62.57 o
   0  17   5     2037.57     2105.99     72.65 o
   1  17   5     1274.10     1306.27     27.87 o
   2  17   5       26.88       18.70     13.12 o
   3  17   5     4951.77     4816.01     73.61 o
   4  17   5     2892.25     2913.43     77.95 o
   5  17   5      766.00      711.10     32.99 o
   6  17   5       26.41        7.68     24.89 o
   7  17   5      259.42      264.14     29.59 o
   8  17   5       51.84       99.56     35.48 o
   9  17   5       38.95       29.44     53.32 o
 -14  18   5      204.06      237.72     68.69 o
 -13  18   5       48.37       37.14     34.55 o
 -12  18   5      167.23       75.28     32.24 o
 -11  18   5      365.17      338.26     34.75 o
 -10  18   5     1797.58     1853.41     68.92 o
  -9  18   5        9.64       21.04     23.86 o
  -8  18   5      111.84      114.23     24.06 o
  -7  18   5     4519.56     4304.89     81.42 o
  -6  18   5      332.66      359.99     37.92 o
  -5  18   5      125.54      168.07     22.43 o
  -4  18   5    13409.60    12998.83    172.50 o
  -3  18   5      146.34      141.15     16.51 o
  -2  18   5     2665.84     2623.41     46.22 o
  -1  18   5     2115.62     2158.22     40.92 o
   0  18   5      637.67      592.18     22.33 o
   1  18   5     2457.85     2219.63     59.15 o
   2  18   5     6358.83     6222.71     80.30 o
   3  18   5     3475.01     3432.81     57.41 o
   4  18   5      207.80      214.82     20.46 o
   5  18   5     3235.26     3202.48     66.95 o
   6  18   5     3216.68     3268.22     69.41 o
   7  18   5        8.92      -31.36     31.36 o
   8  18   5      584.26      553.54     43.39 o
   9  18   5     2630.90     2516.87    113.30 o
 -14  19   5       16.34      -29.91     38.36 o
 -13  19   5      137.89      107.98     41.17 o
 -12  19   5      184.40      190.11     33.95 o
 -11  19   5       77.66      106.55     33.82 o
 -10  19   5      261.58      327.49     43.92 o
  -9  19   5     2106.75     2052.46     54.47 o
  -8  19   5     1731.48     1857.06     75.73 o
  -7  19   5       78.08       43.78     28.35 o
  -6  19   5     1328.25     1281.74     36.06 o
  -5  19   5    10978.78    10682.89    155.81 o
  -4  19   5     2742.13     2630.27     47.93 o
  -3  19   5      857.94      844.83     35.02 o
  -2  19   5     3761.20     3647.38     63.88 o
  -1  19   5      707.42      674.79     24.04 o
   0  19   5     2336.65     1933.90     64.98 o
   1  19   5      789.68      684.08     24.61 o
   2  19   5      562.35      582.67     25.32 o
   3  19   5      421.24      448.21     22.54 o
   4  19   5      262.24      284.91     24.85 o
   5  19   5     4477.31     4487.64     85.09 o
   6  19   5     1537.95     1574.34     65.23 o
   7  19   5      598.61      514.31     75.22 o
   8  19   5     1121.00     1170.57     57.59 o
   9  19   5      627.44      590.37     69.04 o
 -13  20   5      140.92       83.07     36.54 o
 -12  20   5      533.89      536.38     41.09 o
 -11  20   5        3.10       14.39     30.12 o
 -10  20   5      204.25      178.49     30.66 o
  -9  20   5       48.16       71.72     26.58 o
  -8  20   5     1861.98     1706.43     49.47 o
  -7  20   5      664.02      649.66     32.51 o
  -6  20   5      129.45      143.46     18.72 o
  -5  20   5     1837.61     1787.56     62.60 o
  -4  20   5      134.75      142.52     17.56 o
  -3  20   5     2465.30     2375.01     45.91 o
  -2  20   5     8268.41     8311.33    115.91 o
  -1  20   5       95.82       93.64     20.05 o
   0  20   5     1820.85     1798.60     38.72 o
   1  20   5     8010.68     7570.57    106.99 o
   2  20   5      210.72      205.31     19.14 o
   3  20   5     3786.60     3692.58     71.80 o
   4  20   5     3599.25     3637.78    100.43 o
   5  20   5      173.35      177.23     32.78 o
   6  20   5     1664.43     1739.80     73.71 o
   7  20   5      592.49      496.97     43.73 o
   8  20   5      396.52      457.85     44.29 o
 -13  21   5        1.87       52.30     37.42 o
 -12  21   5      191.44      199.35     35.05 o
 -11  21   5     1050.08     1003.17     45.99 o
 -10  21   5     1733.33     1804.35     57.94 o
  -9  21   5        5.20       -3.00     26.15 o
  -8  21   5        2.41       11.20     24.25 o
  -7  21   5       14.38       -7.40     32.55 o
  -6  21   5      195.99      184.27     20.02 o
  -5  21   5       21.49       32.40     17.24 o
  -4  21   5       17.98       11.54     16.78 o
  -3  21   5     2341.39     2302.32     45.68 o
  -2  21   5       84.89      112.40     18.15 o
  -1  21   5     1014.49     1051.79     32.03 o
   0  21   5     9733.21     9438.27    129.77 o
   1  21   5     4006.87     3903.52     64.30 o
   2  21   5      375.70      326.40     20.89 o
   3  21   5     6915.00     6947.69    117.45 o
   4  21   5     1898.45     1799.64     61.78 o
   5  21   5      914.97      927.67     47.92 o
   6  21   5      157.75      135.98     36.02 o
   7  21   5      119.01       93.47     44.50 o
   8  21   5       26.87       68.85     38.16 o
 -13  22   5      236.20      193.48     38.92 o
 -12  22   5        2.23      -18.15     33.14 o
 -11  22   5        8.98       13.96     32.37 o
 -10  22   5      822.56      757.45     60.89 o
  -9  22   5     1103.89     1043.11     81.04 o
  -8  22   5      269.90      288.65     29.37 o
  -7  22   5     1487.96     1361.66     67.22 o
  -6  22   5       24.80       38.31     18.42 o
  -5  22   5      445.88      419.62     23.39 o
  -4  22   5     6006.58     5833.15     94.33 o
  -3  22   5      826.45      759.05     32.74 o
  -2  22   5       18.55       -9.65     16.41 o
  -1  22   5     2940.33     2848.75     51.41 o
   0  22   5       50.33       54.33     17.74 o
   1  22   5       77.38      101.23     18.32 o
   2  22   5     2411.69     2330.05     51.06 o
   3  22   5     1819.50     1967.33     94.65 o
   4  22   5        4.27      -10.31     48.16 o
   5  22   5     1130.57     1134.23     78.05 o
   6  22   5     1337.72     1388.27     62.32 o
   7  22   5       28.72      -18.65     35.34 o
   8  22   5     1091.91     1093.17     57.02 o
 -12  23   5        3.69       -3.41     34.03 o
 -11  23   5       24.75       -8.34     31.97 o
 -10  23   5      162.72      174.21     32.80 o
  -9  23   5       41.43       72.27     30.09 o
  -8  23   5       69.48       41.30     26.11 o
  -7  23   5      407.10      376.88     30.55 o
  -6  23   5     2309.66     2210.62     45.85 o
  -5  23   5     6725.30     6535.73     96.84 o
  -4  23   5     1050.67     1092.56     33.91 o
  -3  23   5        1.15        6.54     18.04 o
  -2  23   5      669.88      711.43     40.54 o
  -1  23   5      392.67      446.49     23.73 o
   0  23   5       91.53       85.69     16.72 o
   1  23   5       49.08       22.12     18.38 o
   2  23   5     1258.51     1338.78     89.34 o
   3  23   5        6.17       15.74     30.62 o
   4  23   5      138.08      207.82     53.99 o
   5  23   5     2542.00     2533.49    114.37 o
   6  23   5      328.58      280.97     56.81 o
   7  23   5      478.10      468.03     62.09 o
   8  23   5     1489.26     1667.98     69.26 o
 -12  24   5     1189.05     1156.43     72.18 o
 -11  24   5       39.85       46.98     34.60 o
 -10  24   5       13.46        2.08     30.96 o
  -9  24   5     1492.27     1444.79     52.63 o
  -8  24   5      306.21      306.05     31.41 o
  -7  24   5       38.61       15.04     26.64 o
  -6  24   5      700.37      630.24     34.29 o
  -5  24   5        2.17      -10.04     19.18 o
  -4  24   5       77.39       85.63     20.52 o
  -3  24   5       79.77       85.73     23.27 o
  -2  24   5     1254.17     1245.55     48.98 o
  -1  24   5      288.17      316.92     22.47 o
   0  24   5      223.31      251.14     21.71 o
   1  24   5     1120.18     1120.37     50.54 o
   2  24   5     1239.48     1039.67     50.40 o
   3  24   5      443.55      452.14     52.05 o
   4  24   5     1404.94     1412.42     58.45 o
   5  24   5      265.63      324.63     60.43 o
   6  24   5       28.72       39.19     51.57 o
   7  24   5       39.54       32.33     52.32 o
 -12  25   5      210.37      219.48     46.88 o
 -11  25   5     1031.78      931.95     48.93 o
 -10  25   5     1026.66     1020.19     59.66 o
  -9  25   5      332.79      323.38     36.19 o
  -8  25   5      112.73      125.36     39.46 o
  -7  25   5      499.30      481.95     34.04 o
  -6  25   5      211.55      225.95     30.69 o
  -5  25   5       55.95       51.62     20.79 o
  -4  25   5      441.33      448.75     29.44 o
  -3  25   5      520.93      511.81     26.26 o
  -2  25   5        5.90       -0.24     19.58 o
  -1  25   5     1080.98     1111.91     51.26 o
   0  25   5     6771.31     6451.05    138.14 o
   1  25   5     1439.59     1375.43     53.85 o
   2  25   5      144.37      134.00     33.18 o
   3  25   5     1410.36     1458.36     60.76 o
   4  25   5      284.74      271.47     98.12 o
   5  25   5      488.76      559.97     65.42 o
   6  25   5      378.03      346.23     60.24 o
   7  25   5       52.73       18.02     54.26 o
 -11  26   5        4.42      -34.61     34.61 o
 -10  26   5       11.01      -31.83     31.83 o
  -9  26   5      479.02      460.44     58.76 o
  -8  26   5      267.23      337.22     40.32 o
  -7  26   5      292.66      239.72     31.66 o
  -6  26   5      762.84      774.12     38.52 o
  -5  26   5      214.60      212.70     23.20 o
  -4  26   5       21.16       -3.02     20.85 o
  -3  26   5     1988.46     1992.57     45.80 o
  -2  26   5       94.52      114.50     21.26 o
  -1  26   5       14.38        1.63     24.89 o
   0  26   5      264.80      249.11     35.01 o
   1  26   5       13.70       -5.15     32.49 o
   2  26   5       23.27        8.64     31.53 o
   3  26   5      228.06      260.84     37.92 o
   4  26   5      873.71      881.97     66.45 o
   5  26   5      431.28      433.02     63.35 o
   6  26   5       60.38      149.37     60.10 o
 -11  27   5       27.15       33.69     50.42 o
 -10  27   5       96.91      132.26     35.33 o
  -9  27   5      916.11      877.05     44.22 o
  -8  27   5       36.64       53.56     30.11 o
  -7  27   5      316.58      309.59     33.41 o
  -6  27   5     1169.68     1189.69     45.61 o
  -5  27   5     1607.15     1539.81     42.03 o
  -4  27   5      745.26      794.69     31.93 o
  -3  27   5       42.16       66.48     22.49 o
  -2  27   5      255.77      239.97     29.63 o
  -1  27   5     2047.09     2122.37     57.18 o
   0  27   5      984.69      955.97     49.19 o
   1  27   5      247.61      234.97     38.92 o
   2  27   5      706.74      683.46     45.28 o
   3  27   5        9.92       12.41     34.62 o
   4  27   5     2133.60     2233.40     73.94 o
   5  27   5     1910.28     1980.72     75.05 o
   6  27   5     1104.13      954.82     81.09 o
 -10  28   5      335.90      329.37     38.90 o
  -9  28   5      153.24      120.93     39.60 o
  -8  28   5      462.49      529.40     44.38 o
  -7  28   5       42.01       29.33     30.18 o
  -6  28   5      325.29      340.20     33.47 o
  -5  28   5      435.63      471.26     28.67 o
  -4  28   5      212.57      200.23     24.30 o
  -3  28   5     1030.98     1095.94     42.93 o
  -2  28   5       11.55       23.23     25.81 o
  -1  28   5     1353.67     1418.92     47.80 o
   0  28   5      205.79      185.55     38.65 o
   1  28   5        2.66      -12.56     32.22 o
   2  28   5     1169.72      966.70    116.41 o
   3  28   5     1574.35     1616.87     66.62 o
   4  28   5       16.80       84.29     39.28 o
   5  28   5     1055.06     1134.77     58.68 o
 -10  29   5      547.35      625.77     45.59 o
  -9  29   5      851.77      899.09     47.37 o
  -8  29   5       98.32      127.41     34.27 o
  -7  29   5        4.41        2.77     29.34 o
  -6  29   5      584.23      641.90     39.25 o
  -5  29   5      572.04      601.22     31.14 o
  -4  29   5      250.16      280.16     31.80 o
  -3  29   5      515.48      486.45     35.03 o
  -2  29   5      119.83      124.15     29.39 o
  -1  29   5      500.38      491.74     47.03 o
   0  29   5      657.73      616.17     45.35 o
   1  29   5      401.90      300.07     41.56 o
   2  29   5        1.62       43.06     36.98 o
   3  29   5       57.63       75.63     38.88 o
   4  29   5      285.44      274.96     42.21 o
   5  29   5      280.79      265.57     63.25 o
  -9  30   5       39.51       19.46     34.16 o
  -8  30   5      254.14      278.13     36.47 o
  -7  30   5      421.45      421.46     39.57 o
  -6  30   5      316.27      371.54     47.18 o
  -5  30   5      837.11      823.67     39.95 o
  -4  30   5      321.51      331.13     34.09 o
  -3  30   5     1387.34     1434.04     50.71 o
  -2  30   5      106.96      126.82     30.75 o
  -1  30   5     1508.64     1487.14     53.36 o
   0  30   5      642.32      700.55     48.55 o
   1  30   5      153.64      204.53     41.05 o
   2  30   5     2316.38     2325.68     76.64 o
   3  30   5       50.98       84.35     40.08 o
   4  30   5      746.20      706.78     78.18 o
  -8  31   5      351.38      360.31     46.08 o
  -7  31   5      283.59      227.78     46.65 o
  -6  31   5      512.71      538.75     49.70 o
  -5  31   5      148.94      118.09     45.06 o
  -4  31   5      158.97      175.22     32.93 o
  -3  31   5      294.54      352.56     52.39 o
  -2  31   5      379.45      445.85     37.17 o
  -1  31   5     1036.18     1094.07     46.58 o
   0  31   5      902.31      717.85     49.87 o
   1  31   5      351.79      326.44     42.94 o
   2  31   5      103.74      103.06     39.36 o
   3  31   5       34.98       17.60     39.85 o
  -7  32   5      949.78      970.51     61.70 o
  -6  32   5     1446.14     1481.44     81.21 o
  -5  32   5      170.26      226.22     45.21 o
  -4  32   5       50.91       71.18     32.45 o
  -3  32   5     1080.90     1041.79     46.63 o
  -2  32   5     1126.90     1150.86     48.00 o
  -1  32   5      154.00      171.80     40.43 o
   0  32   5      690.84      793.03     53.84 o
   1  32   5      604.11      637.80     50.47 o
   2  32   5      795.83      775.88     53.55 o
  -6  33   5     1063.89      979.52     60.43 o
  -5  33   5     2392.08     2605.09     85.78 o
  -4  33   5      509.34      546.01     39.77 o
  -3  33   5      115.54      107.83     34.12 o
  -2  33   5      147.99       80.83     37.10 o
  -1  33   5       44.47       24.93     40.58 o
   0  33   5       87.12       65.81     51.41 o
   1  33   5       28.21       -1.63     40.16 o
  -5  34   5      323.25      415.45     73.56 o
  -4  34   5      416.78      493.30     40.73 o
  -3  34   5      372.23      418.13     39.64 o
  -2  34   5      430.71      374.98     39.73 o
  -1  34   5     2413.98     2303.98    103.79 o
   0  34   5       20.41        5.60     59.69 o
 -16   0   6     2048.32     2316.04    123.69 o
 -15   0   6      740.32      624.85     68.71 o
 -14   0   6      276.70      332.46    122.90 o
 -13   0   6     3779.85     3925.46    123.62 o
 -12   0   6     1424.48     1286.17     55.78 o
 -11   0   6      509.66      559.01     51.65 o
 -10   0   6     8090.75     8020.09    161.43 o
  -9   0   6     5195.97     5412.32    115.11 o
  -8   0   6     3215.22     3257.37    156.79 o
  -7   0   6        0.85        5.26     16.11 o
  -6   0   6    15396.89    15392.88    281.02 o
  -5   0   6      469.55      423.84     28.84 o
  -4   0   6       23.67       18.44     13.53 o
  -3   0   6    15101.53    14330.27    210.49 o
  -2   0   6     3770.53     3398.88     79.58 o
  -1   0   6    10663.30    10129.48    189.44 o
   0   0   6     1893.09     1924.88     67.79 o
   1   0   6      165.19      211.39     27.62 o
   2   0   6    13228.17    13256.24    350.55 o
   3   0   6      769.89      758.09     36.07 o
   4   0   6      128.48      158.71     25.19 o
   5   0   6     3535.08     3458.75    115.09 o
   6   0   6     5467.01     5085.70    115.01 o
   7   0   6     2197.83     2267.86    172.31 o
   8   0   6       33.85       76.15     57.97 o
   9   0   6     4612.96     4310.06    161.32 o
  10   0   6       68.60       -6.42     61.60 o
 -16   1   6       20.85       26.44     27.67 o
 -15   1   6      986.80      916.94     55.56 o
 -14   1   6      542.68      505.33     29.23 o
 -13   1   6        5.32      -10.03     22.74 o
 -12   1   6     1056.32     1044.31     35.96 o
 -11   1   6      584.26      557.23     28.56 o
 -10   1   6     1532.77     1534.69     38.29 o
  -9   1   6     6783.55     6675.34    107.05 o
  -8   1   6      743.31      872.03     26.25 o
  -7   1   6     1090.69     1065.15     27.43 o
  -6   1   6      110.06      135.08     14.55 o
  -5   1   6       62.64       41.58     10.32 o
  -4   1   6     7424.19     7989.10     95.07 o
  -3   1   6     2307.59     2325.72     33.15 o
  -2   1   6      144.44      158.42      9.10 o
  -1   1   6     1245.62     1179.63     30.88 o
   0   1   6      382.98      434.75     18.61 o
   1   1   6       31.28       29.11     17.34 o
   2   1   6     1326.83     1345.71     53.58 o
   3   1   6      161.74      184.29     29.39 o
   4   1   6     2834.10     2596.34     49.17 o
   5   1   6     1570.26     1421.22     43.61 o
   6   1   6      970.68      908.70     32.65 o
   7   1   6       11.21       35.02     26.61 o
   8   1   6     1762.13     1575.43     68.82 o
   9   1   6       12.10       21.63     40.16 o
  10   1   6      586.66      458.44     99.07 o
 -16   2   6      188.00      161.94     45.06 o
 -15   2   6       80.09       81.25     29.99 o
 -14   2   6      371.66      349.20     44.96 o
 -13   2   6      137.14      243.08     23.79 o
 -12   2   6      767.07      811.15     34.49 o
 -11   2   6     3303.43     3402.77     61.96 o
 -10   2   6     1242.80     1284.43     39.81 o
  -9   2   6       23.46       15.57     15.09 o
  -8   2   6    14675.60    14361.24    188.62 o
  -7   2   6      529.55      480.14     20.90 o
  -6   2   6     1548.83     1420.84     40.61 o
  -5   2   6     2105.50     2020.16     31.87 o
  -4   2   6        0.03       -4.83      7.93 o
  -3   2   6     7215.88     6917.96     82.48 o
  -2   2   6     8050.85     8497.14    112.28 o
  -1   2   6     8917.19     8795.08    103.86 o
   0   2   6       44.60       54.58     12.40 o
   1   2   6     2516.14     2566.40     62.91 o
   2   2   6     9966.69     9849.06    227.28 o
   3   2   6     1298.85     1244.37     36.26 o
   4   2   6    13811.70    13559.66    211.30 o
   5   2   6      261.76      282.55     21.68 o
   6   2   6       65.07       76.03     21.34 o
   7   2   6     7103.42     7115.44    125.71 o
   8   2   6       66.12       32.49     36.84 o
   9   2   6      477.18      479.76     48.75 o
  10   2   6      426.87      445.39     49.54 o
 -16   3   6        0.69      -19.18     29.51 o
 -15   3   6      285.39      311.98     47.57 o
 -14   3   6       15.16      -20.52     26.91 o
 -13   3   6       89.01       84.53     22.11 o
 -12   3   6      152.39      176.80     21.12 o
 -11   3   6      201.62      193.21     19.27 o
 -10   3   6      394.34      367.87     19.74 o
  -9   3   6     3725.20     3691.30     55.07 o
  -8   3   6       34.26       26.93     12.51 o
  -7   3   6      386.02      347.71     13.82 o
  -6   3   6      324.56      336.75     12.92 o
  -5   3   6       19.25       23.90      9.15 o
  -4   3   6     1752.01     1730.04     31.16 o
  -3   3   6     4721.03     4879.47     67.06 o
  -2   3   6       12.86       24.15      8.48 o
  -1   3   6       26.81       46.37      7.57 o
   0   3   6     1955.53     1979.49     68.58 o
   1   3   6      116.83      138.67     19.23 o
   2   3   6      140.57      145.32     21.30 o
   3   3   6     3350.98     3287.30     64.18 o
   4   3   6     1629.54     1583.85     43.99 o
   5   3   6      209.67      206.37     40.42 o
   6   3   6     2208.76     2024.33     46.28 o
   7   3   6      435.04      453.81     48.63 o
   8   3   6      130.58       86.05     42.15 o
   9   3   6       42.77       22.84     41.85 o
  10   3   6      669.09      771.26     63.54 o
 -16   4   6      446.29      435.87     36.29 o
 -15   4   6        1.09       -9.69     34.71 o
 -14   4   6       79.83       86.03     27.96 o
 -13   4   6      749.36      782.50     35.63 o
 -12   4   6      362.78      337.85     23.05 o
 -11   4   6      110.42      174.62     19.21 o
 -10   4   6      565.64      518.42     21.86 o
  -9   4   6     2089.31     2143.33     39.32 o
  -8   4   6     1164.07     1085.05     39.31 o
  -7   4   6      153.26      141.82     14.08 o
  -6   4   6     4755.67     4780.29     56.83 o
  -5   4   6       83.77      137.94      9.98 o
  -4   4   6      507.22      546.69     14.49 o
  -3   4   6    15354.02    14876.47    144.22 o
  -2   4   6    10639.36    10580.39    124.33 o
  -1   4   6     8467.25     8582.75    131.78 o
   0   4   6       31.26       30.60     15.33 o
   1   4   6     3077.92     2862.23     68.12 o
   2   4   6     4880.26     4812.48     84.16 o
   3   4   6      431.96      306.39     22.18 o
   4   4   6     4542.37     3947.23     75.65 o
   5   4   6      485.51      490.36     49.97 o
   6   4   6      192.25      159.16     21.92 o
   7   4   6      846.96      846.73     38.99 o
   8   4   6       98.04       -8.67     49.62 o
   9   4   6     1675.96     1661.96    108.05 o
  10   4   6      879.66      881.12     58.66 o
 -16   5   6       29.59      -10.89     29.81 o
 -15   5   6        2.99        1.49     42.09 o
 -14   5   6        7.64       -4.31     52.28 o
 -13   5   6       61.48       94.99     28.48 o
 -12   5   6        9.09       16.31     22.53 o
 -11   5   6        9.93       -2.56     16.30 o
 -10   5   6      506.92      550.08     22.37 o
  -9   5   6       10.66       22.70     15.06 o
  -8   5   6       86.74      101.30     15.89 o
  -7   5   6      466.44      441.12     14.82 o
  -6   5   6      319.97      337.48     12.88 o
  -5   5   6      308.61      332.03     12.08 o
  -4   5   6     1425.53     1368.57     22.84 o
  -3   5   6        8.46       23.56      7.10 o
  -2   5   6      198.54      219.60     11.94 o
  -1   5   6      615.35      588.23     22.46 o
   0   5   6        3.82       20.74     21.77 o
   1   5   6      125.32      104.39     19.92 o
   2   5   6       69.31       43.24     16.30 o
   3   5   6     1042.56      956.69     33.25 o
   4   5   6      223.37      126.73     22.33 o
   5   5   6      845.37      784.08     33.83 o
   6   5   6       33.91       32.00     20.55 o
   7   5   6      527.63      562.30     34.55 o
   8   5   6      805.99      833.44     53.68 o
   9   5   6       33.87       49.55     42.31 o
  10   5   6      475.72      453.80     50.44 o
 -16   6   6      101.33      105.26     31.84 o
 -15   6   6        1.50      -28.98     28.98 o
 -14   6   6      102.67       80.89     31.04 o
 -13   6   6      260.05      272.00     40.03 o
 -12   6   6      332.70      388.94     27.69 o
 -11   6   6     1082.44     1019.10     44.92 o
 -10   6   6      119.79      108.29     18.76 o
  -9   6   6      536.32      519.85     20.50 o
  -8   6   6     1920.57     1828.22     33.46 o
  -7   6   6     2905.41     2951.99     39.51 o
  -6   6   6     2986.77     3156.89     40.95 o
  -5   6   6     1725.84     1836.65     36.50 o
  -4   6   6      587.93      519.11     16.27 o
  -3   6   6      794.52      623.39     16.70 o
  -2   6   6     5084.37     5194.53     72.48 o
  -1   6   6     2748.91     2592.93     79.70 o
   0   6   6     1607.40     1541.87     43.42 o
   1   6   6      105.61      132.39     13.83 o
   2   6   6      229.11      236.33     20.54 o
   3   6   6     5363.54     4981.51     87.47 o
   4   6   6     1424.03     1327.57     40.69 o
   5   6   6       79.90       82.90     40.36 o
   6   6   6      681.21      648.55     34.00 o
   7   6   6     2150.56     2189.50     58.90 o
   8   6   6     1612.67     1759.64     70.85 o
   9   6   6        6.14      -16.04     40.82 o
  10   6   6      289.83      267.08     46.92 o
 -16   7   6      135.48       97.15     47.13 o
 -15   7   6       62.81       -1.95     44.64 o
 -14   7   6        7.33        7.49     27.89 o
 -13   7   6        0.08       19.71     26.13 o
 -12   7   6       16.30        7.10     23.07 o
 -11   7   6      182.20      190.34     24.39 o
 -10   7   6      700.34      775.40     30.48 o
  -9   7   6      126.95       97.32     18.45 o
  -8   7   6        2.54      -12.03     12.03 o
  -7   7   6       12.82       21.80      9.80 o
  -6   7   6       77.79       76.62     13.21 o
  -5   7   6       39.03       34.76     14.59 o
  -4   7   6      230.69      228.95     10.09 o
  -3   7   6        6.98       -4.76      9.27 o
  -2   7   6      119.01      149.61     13.42 o
  -1   7   6       19.21       16.42     10.76 o
   0   7   6      770.60      710.09     23.14 o
   1   7   6     3185.15     3152.55     52.89 o
   2   7   6     5535.17     5254.73    109.22 o
   3   7   6     1061.22      996.33     34.10 o
   4   7   6      221.59      216.11     22.94 o
   5   7   6      871.08      780.65     34.19 o
   6   7   6        6.08      -23.08     24.71 o
   7   7   6      311.54      241.28     29.86 o
   8   7   6      404.30      376.58     44.20 o
   9   7   6      752.35      772.34     84.12 o
  10   7   6       37.66       28.41     44.96 o
 -16   8   6        2.00        4.31     31.00 o
 -15   8   6        1.15        8.89     28.81 o
 -14   8   6       22.80      -10.12     28.12 o
 -13   8   6       90.21       87.71     28.58 o
 -12   8   6      236.75      302.20     27.96 o
 -11   8   6      122.14      109.03     21.88 o
 -10   8   6      640.89      650.12     28.76 o
  -9   8   6      620.21      690.55     33.27 o
  -8   8   6     2529.06     2420.87     58.03 o
  -7   8   6     7686.05     7647.97     86.40 o
  -6   8   6       31.11       37.50      9.20 o
  -5   8   6      233.02      269.30     12.94 o
  -4   8   6     3481.42     3332.47     44.88 o
  -3   8   6     2753.83     2698.41     37.86 o
  -2   8   6     4270.87     3996.42     91.97 o
  -1   8   6      190.18      175.23     12.43 o
   0   8   6     4440.32     4371.15     63.39 o
   1   8   6      572.69      518.55     20.02 o
   2   8   6     2378.83     2217.86     64.04 o
   3   8   6     4947.38     4906.51     87.21 o
   4   8   6      618.38      558.18     35.59 o
   5   8   6     1825.79     1709.85     47.39 o
   6   8   6     1406.53     1403.14     45.54 o
   7   8   6      150.81      175.36     29.64 o
   8   8   6     1236.50     1246.71     61.19 o
   9   8   6       43.87       14.29     41.71 o
  10   8   6      481.58      408.20     47.46 o
 -15   9   6      374.43      362.84     35.22 o
 -14   9   6      214.23      217.94     40.67 o
 -13   9   6       39.72       13.31     25.30 o
 -12   9   6       93.15       33.59     23.51 o
 -11   9   6       29.52       35.67     22.39 o
 -10   9   6        2.43        3.59     19.20 o
  -9   9   6      152.73      232.32     20.90 o
  -8   9   6        7.41       16.06     16.12 o
  -7   9   6        1.12       44.46     12.22 o
  -6   9   6      416.74      514.60     24.92 o
  -5   9   6      129.60      207.40     24.38 o
  -4   9   6     1152.35     1215.22     26.63 o
  -3   9   6      607.26      531.81     17.34 o
  -2   9   6       31.54       66.66      9.88 o
  -1   9   6      217.54      232.53     13.89 o
   0   9   6        8.08       21.25     10.72 o
   1   9   6       20.40       23.44     10.93 o
   2   9   6        0.28       24.67     17.08 o
   3   9   6      101.74      139.90     21.05 o
   4   9   6      144.90      151.97     22.76 o
   5   9   6      241.44      308.85     45.41 o
   6   9   6      281.16      306.43     29.85 o
   7   9   6        3.87       -6.30     26.36 o
   8   9   6       11.15      -24.55     36.65 o
   9   9   6       27.08       33.03     40.47 o
  10   9   6      424.42      405.37     48.58 o
 -15  10   6       96.62      143.92     32.56 o
 -14  10   6      658.05      666.66     46.16 o
 -13  10   6      516.11      469.66     33.13 o
 -12  10   6     1738.58     1809.40     50.57 o
 -11  10   6       46.56       34.88     22.72 o
 -10  10   6      199.71      221.43     25.19 o
  -9  10   6      779.05      802.11     29.74 o
  -8  10   6       32.43       36.29     16.42 o
  -7  10   6     7844.18     7690.75     96.04 o
  -6  10   6     2254.97     2422.21     43.75 o
  -5  10   6     6217.56     6393.04     88.61 o
  -4  10   6     1208.26     1019.46     24.12 o
  -3  10   6      710.39      617.69     17.81 o
  -2  10   6    19172.00    18577.86    212.71 o
  -1  10   6      302.83      270.67     15.01 o
   0  10   6     1550.69     1557.84     39.20 o
   1  10   6    10971.02    10780.35    128.75 o
   2  10   6      733.02      684.45     28.55 o
   3  10   6     4893.18     4626.92     84.52 o
   4  10   6      828.37      789.67     33.66 o
   5  10   6      694.72      660.79     32.17 o
   6  10   6     1944.91     1894.27     51.93 o
   7  10   6       95.31       38.46     32.29 o
   8  10   6     1762.14     1863.52     73.20 o
   9  10   6       35.77       -3.00     41.05 o
  10  10   6      737.56      618.79     54.44 o
 -15  11   6      128.58      113.28     31.76 o
 -14  11   6        7.47      -13.86     28.91 o
 -13  11   6        4.66        6.91     27.23 o
 -12  11   6       12.06       14.61     25.36 o
 -11  11   6      124.08       89.04     22.38 o
 -10  11   6      345.83      345.73     26.38 o
  -9  11   6     1261.74     1233.52     36.45 o
  -8  11   6        5.88       23.57     16.58 o
  -7  11   6     2422.33     2391.81     39.47 o
  -6  11   6     1832.31     1788.51     35.66 o
  -5  11   6      228.95      240.51     16.15 o
  -4  11   6      646.71      639.68     20.57 o
  -3  11   6     2275.43     2237.24     34.57 o
  -2  11   6     1702.58     1734.64     38.18 o
  -1  11   6       53.23       50.82     12.22 o
   0  11   6     1529.98     1520.12     42.93 o
   1  11   6      964.60      934.35     22.93 o
   2  11   6        5.91      -11.87     16.97 o
   3  11   6     2092.81     2043.26     49.02 o
   4  11   6      119.67      115.05     23.47 o
   5  11   6     1259.16     1253.28     42.59 o
   6  11   6     1114.68     1101.66     50.30 o
   7  11   6      146.82      102.02     29.03 o
   8  11   6      217.80      213.65     39.25 o
   9  11   6        1.37        0.91     40.78 o
 -15  12   6       77.50       74.72     32.52 o
 -14  12   6        6.14       34.17     30.23 o
 -13  12   6      315.85      331.04     31.71 o
 -12  12   6      546.25      659.00     33.77 o
 -11  12   6      900.22      883.36     35.17 o
 -10  12   6     1814.43     1807.77     45.22 o
  -9  12   6     3592.21     3490.83    108.06 o
  -8  12   6     1071.18     1161.26     34.58 o
  -7  12   6     5997.00     5830.90     85.44 o
  -6  12   6      794.08      815.99     25.50 o
  -5  12   6       87.35      116.57     14.69 o
  -4  12   6    10133.35     9523.81    128.68 o
  -3  12   6      156.68      187.19     12.04 o
  -2  12   6     6462.50     6408.20     79.78 o
  -1  12   6      329.34      301.88     15.89 o
   0  12   6     3947.68     4011.01     54.97 o
   1  12   6     1316.23     1156.23     25.53 o
   2  12   6       94.51      139.93     20.58 o
   3  12   6    13740.56    13569.99    211.89 o
   4  12   6      335.33      266.34     35.41 o
   5  12   6     3026.34     2753.42     61.67 o
   6  12   6     4458.27     4472.23     87.13 o
   7  12   6      369.39      425.99     49.57 o
   8  12   6     1883.25     1932.56    118.67 o
   9  12   6     1737.95     1599.33    122.55 o
 -15  13   6      317.01      362.82     41.64 o
 -14  13   6      536.48      561.24     37.51 o
 -13  13   6       27.68       -2.25     27.99 o
 -12  13   6      910.26      890.42     51.46 o
 -11  13   6      286.62      296.64     32.45 o
 -10  13   6        4.56       13.42     19.84 o
  -9  13   6     1477.36     1548.79     41.10 o
  -8  13   6        2.84       22.11     20.68 o
  -7  13   6     1545.20     1516.71     34.50 o
  -6  13   6       75.06       83.32     17.35 o
  -5  13   6        0.90       16.65     18.48 o
  -4  13   6      745.74      733.32     24.16 o
  -3  13   6      579.79      519.99     19.92 o
  -2  13   6     1464.83     1432.00     27.00 o
  -1  13   6      614.66      567.90     35.08 o
   0  13   6      924.90      874.49     23.24 o
   1  13   6      310.59      316.22     15.97 o
   2  13   6      130.36      152.83     21.31 o
   3  13   6      315.81      333.98     25.51 o
   4  13   6      126.00      127.97     23.84 o
   5  13   6      281.12      264.62     28.30 o
   6  13   6        6.64       13.80     53.20 o
   7  13   6      147.70      160.91     29.82 o
   8  13   6      285.05      248.67     42.35 o
   9  13   6       75.12       18.76     73.07 o
 -15  14   6      323.29      337.63     41.13 o
 -14  14   6      858.01      897.59     42.06 o
 -13  14   6      870.71      937.53     40.76 o
 -12  14   6     1782.91     1895.55     83.04 o
 -11  14   6      168.25      143.87     24.25 o
 -10  14   6      196.77      200.49     28.06 o
  -9  14   6     1114.86     1042.30     39.46 o
  -8  14   6      851.85      885.51     69.44 o
  -7  14   6     2179.90     2067.20     49.96 o
  -6  14   6      189.84      211.82     16.69 o
  -5  14   6     9622.79     9363.97    127.79 o
  -4  14   6     1302.47     1152.31     28.99 o
  -3  14   6     1623.81     1567.53     33.75 o
  -2  14   6    15593.20    15584.29    202.97 o
  -1  14   6     1009.34     1069.59     28.20 o
   0  14   6     3763.17     3683.07     52.24 o
   1  14   6     8608.18     8579.35    105.89 o
   2  14   6      705.52      702.56     25.51 o
   3  14   6     1307.35     1315.38     48.71 o
   4  14   6     3004.84     3039.22     79.69 o
   5  14   6     1322.00     1340.87     69.52 o
   6  14   6      860.79      916.32     40.03 o
   7  14   6      269.30      268.43     32.20 o
   8  14   6     1367.05     1375.51     58.13 o
   9  14   6      409.47      367.91     57.22 o
 -14  15   6      364.03      364.42     40.70 o
 -13  15   6      550.57      499.10     39.96 o
 -12  15   6      882.09      879.89     50.19 o
 -11  15   6      130.75      105.38     29.85 o
 -10  15   6      353.03      321.49     30.54 o
  -9  15   6     1465.27     1568.60     75.58 o
  -8  15   6      274.30      213.26     24.86 o
  -7  15   6      707.41      584.57     29.05 o
  -6  15   6     1372.33     1357.66     32.77 o
  -5  15   6      666.62      634.36     23.21 o
  -4  15   6      219.20      264.59     19.45 o
  -3  15   6     1505.63     1529.39     34.04 o
  -2  15   6      115.98      166.53     15.82 o
  -1  15   6       76.39      115.02     18.67 o
   0  15   6      214.95      237.18     15.81 o
   1  15   6     2676.35     2582.50     41.57 o
   2  15   6     1735.43     1823.90     47.42 o
   3  15   6     2192.83     2168.34     52.06 o
   4  15   6     1743.51     1720.11     47.80 o
   5  15   6      949.11     1001.68     40.04 o
   6  15   6      792.18      790.44     62.89 o
   7  15   6        7.48       36.27     28.80 o
   8  15   6      324.10      358.13     59.50 o
   9  15   6     1254.75     1272.68     89.36 o
 -14  16   6      124.57       87.34     68.49 o
 -13  16   6       44.62        7.36     33.48 o
 -12  16   6      659.99      606.63     39.20 o
 -11  16   6      740.41      755.93     40.09 o
 -10  16   6     1352.69     1326.56     72.31 o
  -9  16   6     1453.59     1461.56     48.12 o
  -8  16   6      137.03      125.04     23.47 o
  -7  16   6     7013.78     6538.08    111.92 o
  -6  16   6       48.58       66.84     16.93 o
  -5  16   6      142.42      132.94     16.62 o
  -4  16   6     6758.01     6612.02    109.93 o
  -3  16   6        6.01      -12.27     14.48 o
  -2  16   6     4368.31     4096.70    102.93 o
  -1  16   6     1092.56     1009.44     32.96 o
   0  16   6      255.30      245.28     16.06 o
   1  16   6       21.73       32.69     14.27 o
   2  16   6      111.79       93.19     17.37 o
   3  16   6     8161.52     7955.50    136.11 o
   4  16   6      966.07      909.36     37.40 o
   5  16   6     1446.97     1481.51     69.22 o
   6  16   6      979.09      975.60     59.52 o
   7  16   6       24.66       -0.28     28.91 o
   8  16   6     2319.13     2433.84     77.03 o
 -14  17   6      187.77      216.12     39.81 o
 -13  17   6       26.02       14.53     34.75 o
 -12  17   6      631.33      553.12     39.61 o
 -11  17   6      367.09      356.82     34.04 o
 -10  17   6        0.19        7.86     25.92 o
  -9  17   6        1.67       -3.01     24.20 o
  -8  17   6       29.49       -4.96     21.32 o
  -7  17   6      315.84      316.88     25.57 o
  -6  17   6     1562.83     1531.89     37.39 o
  -5  17   6      147.47      179.26     18.16 o
  -4  17   6     3057.79     2922.70     52.07 o
  -3  17   6      225.48      258.60     18.82 o
  -2  17   6       50.83       50.08     15.70 o
  -1  17   6      545.64      489.64     40.93 o
   0  17   6     3037.57     2852.29     49.81 o
   1  17   6     1787.62     1640.11     32.81 o
   2  17   6     1547.13     1487.16     35.94 o
   3  17   6     1411.31     1427.68     42.97 o
   4  17   6       27.20       -0.40     23.21 o
   5  17   6      435.53      397.45     30.18 o
   6  17   6        4.70      -16.99     28.88 o
   7  17   6       15.17       30.42     29.49 o
   8  17   6      970.12      971.24     54.15 o
 -14  18   6      336.78      411.31     76.19 o
 -13  18   6     1506.66     1553.46     58.32 o
 -12  18   6     1383.59     1333.34     52.21 o
 -11  18   6      119.04      130.46     30.57 o
 -10  18   6      154.94      132.88     28.68 o
  -9  18   6       41.61       -7.05     45.60 o
  -8  18   6      309.53      329.47     36.96 o
  -7  18   6     2525.58     2362.07     60.38 o
  -6  18   6     1077.47     1009.04     43.55 o
  -5  18   6     1223.03     1335.28     34.28 o
  -4  18   6      112.30       68.85     17.09 o
  -3  18   6     2351.01     2103.70     42.28 o
  -2  18   6     7872.52     7706.04    108.75 o
  -1  18   6      730.14      838.06     33.26 o
   0  18   6       20.24        6.94     16.00 o
   1  18   6     4676.65     4562.29     71.00 o
   2  18   6     2694.01     2597.61     48.77 o
   3  18   6      746.98      763.10     33.84 o
   4  18   6        1.59       18.96     24.21 o
   5  18   6       28.30       -0.74     26.13 o
   6  18   6       71.92      100.46     29.03 o
   7  18   6       22.92       36.76     35.91 o
   8  18   6      316.22      381.45     44.13 o
 -14  19   6        0.93       52.07     38.30 o
 -13  19   6       84.11       91.79     37.06 o
 -12  19   6      571.20      627.69     41.97 o
 -11  19   6      384.63      318.35     37.33 o
 -10  19   6      160.48      139.77     29.33 o
  -9  19   6      462.77      435.39     32.71 o
  -8  19   6      463.41      450.40     31.87 o
  -7  19   6     1904.39     1835.16     50.34 o
  -6  19   6      668.38      644.05     25.70 o
  -5  19   6      584.39      541.17     24.04 o
  -4  19   6      733.31      705.17     26.42 o
  -3  19   6       13.94        7.76     16.92 o
  -2  19   6     1229.08      997.11     30.66 o
  -1  19   6      390.14      326.48     29.04 o
   0  19   6        2.69        2.84     16.66 o
   1  19   6      359.15      338.43     21.21 o
   2  19   6      159.69      189.48     23.45 o
   3  19   6      761.44      790.08     35.74 o
   4  19   6      952.38      959.49     39.15 o
   5  19   6       84.92       62.07     26.58 o
   6  19   6      372.98      362.20     41.53 o
   7  19   6      343.42      362.12     42.40 o
   8  19   6      215.92      208.45     41.57 o
 -13  20   6       12.89      -19.51     34.73 o
 -12  20   6       20.14       40.73     49.06 o
 -11  20   6      411.87      500.34     38.19 o
 -10  20   6      176.97      146.17     30.74 o
  -9  20   6      230.72      223.42     29.64 o
  -8  20   6     6889.49     6650.60    116.66 o
  -7  20   6     1786.99     1762.62     65.78 o
  -6  20   6      726.78      731.99     28.42 o
  -5  20   6        5.91        3.86     17.34 o
  -4  20   6       24.22       24.07     18.00 o
  -3  20   6     3330.34     3377.93     58.58 o
  -2  20   6      462.59      472.06     23.71 o
  -1  20   6     3259.08     3153.89     63.57 o
   0  20   6       20.83      -16.43     17.08 o
   1  20   6       34.97       24.26     17.50 o
   2  20   6     1577.43     1535.63     49.39 o
   3  20   6      402.88      414.88     36.38 o
   4  20   6     1143.90     1092.83     41.49 o
   5  20   6      236.71      266.99     38.44 o
   6  20   6      637.65      653.75     45.68 o
   7  20   6      632.49      678.70     48.87 o
 -13  21   6       27.41       34.08     35.80 o
 -12  21   6       72.80       48.28     34.11 o
 -11  21   6      479.30      437.50     37.92 o
 -10  21   6      102.90      104.02     29.76 o
  -9  21   6      100.37       48.38     26.97 o
  -8  21   6      110.29      101.53     27.48 o
  -7  21   6      337.28      297.28     29.28 o
  -6  21   6       28.95       72.05     19.20 o
  -5  21   6        7.48        2.23     18.43 o
  -4  21   6      257.90      255.66     21.59 o
  -3  21   6       75.18       49.17     18.06 o
  -2  21   6      205.64      220.56     21.01 o
  -1  21   6      221.30      207.09     24.40 o
   0  21   6      237.94      240.23     32.08 o
   1  21   6      138.96      140.12     20.14 o
   2  21   6       69.45      130.80     23.56 o
   3  21   6      232.44      263.95     26.91 o
   4  21   6      492.54      487.01     60.43 o
   5  21   6      235.06      188.15     54.25 o
   6  21   6       93.15       82.31     51.71 o
   7  21   6       17.11       28.16     38.40 o
 -13  22   6       76.06       90.29     47.92 o
 -12  22   6      356.22      300.73     54.38 o
 -11  22   6      664.89      784.20     44.50 o
 -10  22   6       72.28       36.02     29.15 o
  -9  22   6      404.29      409.12     42.54 o
  -8  22   6      410.75      475.05     54.41 o
  -7  22   6       43.35       42.20     25.12 o
  -6  22   6     2841.87     2920.11     78.70 o
  -5  22   6      159.93      160.51     21.24 o
  -4  22   6        5.54      -14.74     18.46 o
  -3  22   6     2011.51     2105.90     45.03 o
  -2  22   6      632.13      526.79     25.51 o
  -1  22   6     3327.62     3292.38     67.91 o
   0  22   6      420.95      425.21     24.02 o
   1  22   6      158.81      167.90     20.63 o
   2  22   6     3633.74     3498.82     71.24 o
   3  22   6      427.65      357.56     53.67 o
   5  22   6      352.46      415.55     63.42 o
   6  22   6       89.07        4.56     55.85 o
   7  22   6     1527.72     1710.15     96.09 o
 -12  23   6      366.01      309.94     57.65 o
 -11  23   6      152.58       73.67     34.21 o
 -10  23   6       33.19       -2.95     31.14 o
  -9  23   6        0.95       19.17     29.69 o
  -8  23   6        5.16       27.04     27.87 o
  -7  23   6      193.01      170.59     26.61 o
  -6  23   6      149.86      195.55     22.40 o
  -5  23   6      473.87      447.68     25.78 o
  -4  23   6     2632.44     2518.81     50.74 o
  -3  23   6      399.67      361.17     24.05 o
  -2  23   6       73.28       64.28     20.05 o
  -1  23   6      868.05      805.34     34.48 o
   0  23   6      265.52      246.12     22.13 o
   1  23   6        2.31        1.76     19.47 o
   2  23   6      121.74      205.03     35.36 o
   3  23   6       11.10       13.00     32.69 o
   4  23   6       17.24       -3.53     49.59 o
   5  23   6       11.50        2.33     52.03 o
   6  23   6        8.10      -49.26     55.13 o
 -12  24   6      313.36      330.71     40.69 o
 -11  24   6       62.23       59.92     34.47 o
 -10  24   6       40.36       22.28     32.75 o
  -9  24   6      360.66      342.40     35.72 o
  -8  24   6      371.33      415.57     33.83 o
  -7  24   6       61.12       93.58     27.41 o
  -6  24   6     4163.47     4094.21     83.12 o
  -5  24   6       82.91       90.70     21.52 o
  -4  24   6       32.00       53.55     21.07 o
  -3  24   6     9126.82     8636.72    123.28 o
  -2  24   6      630.62      584.66     32.56 o
  -1  24   6     4649.22     4771.79     89.31 o
   0  24   6     1922.44     2078.31     72.56 o
   1  24   6      238.34      217.81     22.73 o
   2  24   6     5274.93     5410.90    169.84 o
   3  24   6      134.10      184.86     36.69 o
   4  24   6     1024.25      951.12     76.17 o
   5  24   6      440.86      408.57     66.70 o
   6  24   6      302.61      310.81     60.95 o
 -11  25   6        0.79       -0.69     34.93 o
 -10  25   6       75.88       77.64     34.24 o
  -9  25   6      869.97      828.37     43.11 o
  -8  25   6       71.33       54.26     29.43 o
  -7  25   6      291.70      254.03     31.00 o
  -6  25   6     2239.40     2146.35     59.07 o
  -5  25   6      520.30      557.66     28.68 o
  -4  25   6      251.61      213.97     23.88 o
  -3  25   6        8.26       37.60     20.78 o
  -2  25   6       20.13       35.94     21.47 o
  -1  25   6        3.67       22.61     24.05 o
   0  25   6       32.93       44.07     25.00 o
   1  25   6        3.23      -29.46     31.91 o
   2  25   6     1571.13     1593.19     62.96 o
   3  25   6      834.62      933.61     61.90 o
   4  25   6      862.16      935.05     79.38 o
   5  25   6     1643.21     1864.74    106.92 o
   6  25   6      330.84      276.49     62.25 o
 -11  26   6      781.13      757.60     47.74 o
 -10  26   6       13.12       16.28     33.18 o
  -9  26   6       60.40      146.15     34.05 o
  -8  26   6     2931.28     3052.51     83.91 o
  -7  26   6      921.62      972.67     44.17 o
  -6  26   6      923.04      920.83     41.74 o
  -5  26   6      840.72      769.54     31.92 o
  -4  26   6      479.13      499.02     34.64 o
  -3  26   6     3387.35     3217.42     61.20 o
  -2  26   6      297.15      243.03     24.44 o
  -1  26   6     2130.10     2259.31     56.42 o
   0  26   6       91.28      105.81     34.65 o
   1  26   6      861.66      857.37     50.95 o
   2  26   6     1496.63     1494.67     60.96 o
   3  26   6      215.89      229.91     41.01 o
   4  26   6     5240.53     4849.21    170.67 o
   5  26   6      542.20      608.52     73.42 o
 -10  27   6        6.76      -15.26     34.45 o
  -9  27   6       50.02       32.39     32.33 o
  -8  27   6       32.86        6.45     29.87 o
  -7  27   6      169.10      168.20     30.81 o
  -6  27   6      219.60      241.53     31.91 o
  -5  27   6       13.26       12.05     23.09 o
  -4  27   6      299.36      286.61     26.51 o
  -3  27   6      898.75      864.44     33.82 o
  -2  27   6      285.49      305.74     29.99 o
  -1  27   6      459.17      430.01     41.48 o
   0  27   6      810.57      798.02     48.64 o
   1  27   6        3.03      -26.23     33.32 o
   2  27   6       73.91      100.52     37.86 o
   3  27   6      228.85      257.95     62.83 o
   4  27   6      407.77      343.14     63.53 o
 -10  28   6      702.84      643.86     44.43 o
  -9  28   6      103.04      140.25     47.70 o
  -8  28   6      183.76      172.25     33.92 o
  -7  28   6       19.05      -23.86     30.29 o
  -6  28   6     3162.15     3225.06     94.30 o
  -5  28   6      248.47      288.15     27.50 o
  -4  28   6      361.54      304.70     27.54 o
  -3  28   6     3040.00     2932.06     70.22 o
  -2  28   6     2152.44     2137.38     70.57 o
  -1  28   6     1548.13     1538.13     62.26 o
   0  28   6      888.97      901.50     68.40 o
   1  28   6      280.70      277.17     40.21 o
   2  28   6      925.24      843.59     51.33 o
   3  28   6       53.11       53.90     45.44 o
   4  28   6       22.65       45.72     61.20 o
  -9  29   6      882.61      857.52     46.63 o
  -8  29   6        4.22        5.08     32.86 o
  -7  29   6      287.82      283.46     35.86 o
  -6  29   6      648.45      652.06     40.44 o
  -5  29   6     1003.05      961.23     36.48 o
  -4  29   6      136.82      113.28     30.51 o
  -3  29   6      189.12      278.42     35.76 o
  -2  29   6      544.94      527.43     44.23 o
  -1  29   6      114.18      108.30     38.88 o
   0  29   6      143.94       83.53     50.62 o
   1  29   6       98.19       79.63     39.49 o
   2  29   6      422.55      366.79     43.51 o
   3  29   6      355.65      379.29    125.71 o
  -8  30   6     2317.10     2248.15     93.29 o
  -7  30   6      746.91      863.64     44.03 o
  -6  30   6       88.16       46.18     30.80 o
  -5  30   6      298.84      254.34     33.20 o
  -4  30   6      155.82       92.23     30.65 o
  -3  30   6      356.57      326.51     39.26 o
  -2  30   6        6.01      -24.66     35.58 o
  -1  30   6      423.07      398.15     45.28 o
   0  30   6       11.69      -36.18     36.18 o
   1  30   6        6.67      -32.67     53.56 o
   2  30   6     1146.79     1189.26     88.26 o
   3  30   6      668.93      539.06     66.23 o
  -8  31   6      301.78      249.54     38.08 o
  -7  31   6      427.31      421.89     48.30 o
  -6  31   6        4.82       71.40     41.32 o
  -5  31   6      248.15      295.54     45.93 o
  -4  31   6      641.27      599.46     40.33 o
  -3  31   6      489.87      502.56     46.23 o
  -2  31   6       18.57       46.42     39.64 o
  -1  31   6      171.05      134.21     39.66 o
   0  31   6     1197.36     1182.59     59.79 o
   1  31   6      106.55       80.99     44.37 o
   2  31   6       31.97       13.66     57.75 o
  -6  32   6      179.28      142.76     46.80 o
  -5  32   6      119.97      154.99     69.10 o
  -4  32   6       13.03       27.31     33.50 o
  -3  32   6      367.25      348.60     37.99 o
  -2  32   6     1326.63     1319.06     65.20 o
  -1  32   6      641.86      564.11     70.74 o
   0  32   6      256.82      253.29    103.19 o
   1  32   6     1146.25     1302.03     87.54 o
  -5  33   6      285.60      356.74     50.45 o
  -4  33   6      183.84      208.13     59.98 o
  -3  33   6      565.93      612.64     42.68 o
  -2  33   6        9.69      -37.29     37.29 o
  -1  33   6       34.08       64.01     43.30 o
 -16   1   7       40.55       60.62     33.10 o
 -15   1   7      488.24      542.09     35.99 o
 -14   1   7      662.00      637.98     31.65 o
 -13   1   7       45.19       68.51     22.26 o
 -12   1   7       48.46       65.97     22.02 o
 -11   1   7       18.57       20.89     19.11 o
 -10   1   7      295.09      367.33     22.42 o
  -9   1   7     2129.08     1956.83     42.50 o
  -8   1   7     1084.93     1126.56     42.37 o
  -7   1   7      185.74      190.57     15.68 o
  -6   1   7      893.92      814.52     22.49 o
  -5   1   7     6339.71     6204.19     77.41 o
  -4   1   7     4620.78     4515.65     58.27 o
  -3   1   7     3503.54     3378.20     38.07 o
  -2   1   7       38.27       41.76      8.04 o
  -1   1   7      417.35      407.91     16.82 o
   0   1   7     3160.24     3118.89     71.11 o
   1   1   7     1321.39     1237.54     35.49 o
   2   1   7     3526.02     3051.51     61.49 o
   3   1   7        6.98        8.67     16.77 o
   4   1   7      782.64      780.29     29.44 o
   5   1   7     2017.25     1982.72     46.19 o
   6   1   7      282.99      283.43     27.01 o
   7   1   7      466.50      490.99     47.04 o
   8   1   7      181.35       92.10     45.39 o
   9   1   7       14.31       23.82     43.28 o
 -16   2   7        4.84       -6.73     26.56 o
 -15   2   7      106.52      103.24     33.83 o
 -14   2   7        1.43       -2.00     27.35 o
 -13   2   7      249.53      181.65     23.69 o
 -12   2   7     1065.51     1021.72     32.03 o
 -11   2   7       56.12       41.02     18.18 o
 -10   2   7     1390.50     1345.59     36.87 o
  -9   2   7       41.43       36.53     18.56 o
  -8   2   7       51.11       51.88     12.06 o
  -7   2   7     2916.07     2984.86     65.95 o
  -6   2   7     1026.62      941.56     24.20 o
  -5   2   7       55.71       86.28     11.13 o
  -4   2   7     2442.36     2609.17     38.15 o
  -3   2   7     2036.88     1885.77     26.09 o
  -2   2   7        7.58        4.46      8.94 o
  -1   2   7       89.27       75.45     14.52 o
   0   2   7     1097.09     1196.44     42.73 o
   1   2   7      514.94      541.88     40.13 o
   2   2   7        6.82      -18.14     18.14 o
   3   2   7      866.38      832.79     36.15 o
   4   2   7       59.31       56.77     19.03 o
   5   2   7      107.64      107.63     22.81 o
   6   2   7      984.45      974.51     36.45 o
   7   2   7       73.52       61.34     30.45 o
   8   2   7        2.26      -42.51     42.51 o
   9   2   7     1252.38     1308.49     67.24 o
 -16   3   7       83.70      117.30     32.27 o
 -15   3   7       83.42       88.00     36.01 o
 -14   3   7       14.41       16.40     27.55 o
 -13   3   7      193.81      241.34     27.98 o
 -12   3   7       33.30       13.68     18.93 o
 -11   3   7      824.68      712.51     27.51 o
 -10   3   7       19.17        3.04     15.26 o
  -9   3   7      358.34      337.50     25.89 o
  -8   3   7     5390.16     5490.31     77.27 o
  -7   3   7       45.10       46.22     11.04 o
  -6   3   7       85.49       55.18     10.29 o
  -5   3   7      962.25      842.30     21.94 o
  -4   3   7    10270.29    10009.57    117.93 o
  -3   3   7     4992.57     4793.72     60.03 o
  -2   3   7     4118.54     4260.58     62.68 o
  -1   3   7     1906.19     1946.81     42.51 o
   0   3   7     3109.68     3005.98     50.40 o
   1   3   7     3941.08     3571.37     67.06 o
   2   3   7      606.24      492.09     28.21 o
   3   3   7      257.19      234.03     25.36 o
   4   3   7      314.82      275.42     25.90 o
   5   3   7     1840.18     1773.70     44.73 o
   6   3   7      726.66      746.31     32.36 o
   7   3   7      645.69      655.60     63.34 o
   8   3   7       87.96      -28.55     42.06 o
   9   3   7       47.85      -12.62     45.21 o
 -16   4   7        0.25      -30.28     30.28 o
 -15   4   7       61.71       43.18     30.55 o
 -14   4   7      468.69      475.22     33.74 o
 -13   4   7        3.18      -25.34     25.34 o
 -12   4   7      116.82       70.67     23.53 o
 -11   4   7     2200.06     2141.26     58.79 o
 -10   4   7      105.75      128.21     17.27 o
  -9   4   7       28.02       23.40     14.80 o
  -8   4   7     2614.32     2473.08     41.78 o
  -7   4   7       61.82       54.97     11.18 o
  -6   4   7      110.12      112.28     11.50 o
  -5   4   7     1713.18     1713.03     30.27 o
  -4   4   7     1029.62      966.58     29.22 o
  -3   4   7       63.37       68.75      8.64 o
  -2   4   7     1957.62     1830.17     27.54 o
  -1   4   7     7170.03     7049.56     99.06 o
   0   4   7      903.87      808.19     35.70 o
   1   4   7     2327.27     2399.56     51.90 o
   2   4   7     3282.79     3128.65     62.57 o
   3   4   7      400.45      336.01     25.15 o
   4   4   7     2301.75     2222.75     53.46 o
   5   4   7     4563.61     4631.98     76.74 o
   6   4   7      311.03      293.89     27.01 o
   7   4   7     1303.97     1391.23     50.82 o
   8   4   7      803.63      632.21     52.72 o
   9   4   7        9.04      -30.93     44.37 o
 -16   5   7       42.76       -2.88     31.01 o
 -15   5   7        1.53      -10.99     29.75 o
 -14   5   7      196.90      199.43     30.87 o
 -13   5   7      427.66      453.82     32.45 o
 -12   5   7      848.62      784.39     36.81 o
 -11   5   7      570.74      567.06     29.72 o
 -10   5   7     5261.77     5387.38     75.59 o
  -9   5   7     4412.13     4398.75     62.94 o
  -8   5   7       99.79      111.48     16.46 o
  -7   5   7       68.73       64.32     11.13 o
  -6   5   7      614.90      582.47     17.47 o
  -5   5   7     3295.50     3257.18     52.17 o
  -4   5   7      603.35      713.36     16.88 o
  -3   5   7     2125.50     2089.50     30.22 o
  -2   5   7     4354.29     4299.03     63.04 o
  -1   5   7     1163.04     1208.69     41.64 o
   0   5   7     7800.88     7505.30    105.79 o
   1   5   7     1852.29     1842.72     45.36 o
   2   5   7      324.09      402.55     25.57 o
   3   5   7     1431.47     1295.45     60.25 o
   4   5   7     6205.84     6015.31    106.43 o
   5   5   7     1786.67     1750.86     50.19 o
   6   5   7       95.41       97.20     24.59 o
   7   5   7       64.95       16.92     29.06 o
   8   5   7       14.15      -41.92     41.92 o
   9   5   7      133.91      103.43     45.73 o
 -16   6   7       90.22      102.93     39.28 o
 -15   6   7       96.65      180.33     34.91 o
 -14   6   7       84.34       33.80     27.54 o
 -13   6   7      728.93      687.03     35.62 o
 -12   6   7      716.31      747.67     34.39 o
 -11   6   7      325.25      302.65     27.28 o
 -10   6   7       47.88       46.35     21.46 o
  -9   6   7     3347.02     3313.47     52.07 o
  -8   6   7      207.92      222.92     15.67 o
  -7   6   7      208.23      209.29     13.27 o
  -6   6   7     7077.75     7072.36     80.77 o
  -5   6   7      156.04      154.30     11.35 o
  -4   6   7      777.30      720.53     19.31 o
  -3   6   7    16700.57    16745.60    192.49 o
  -2   6   7      744.32      703.67     24.70 o
  -1   6   7      919.16      835.85     26.60 o
   0   6   7    13983.40    14044.72    186.77 o
   1   6   7      535.08      510.38     25.83 o
   2   6   7      809.67      828.31     32.02 o
   3   6   7     3077.79     3101.03     64.67 o
   4   6   7     1442.86     1508.58     45.22 o
   5   6   7      112.62       76.28     26.94 o
   6   6   7     4024.66     4037.39     72.38 o
   7   6   7      691.08      690.81     56.24 o
   8   6   7      395.67      327.15     48.74 o
   9   6   7      142.37      109.32     45.38 o
 -16   7   7      208.39      201.14     42.30 o
 -15   7   7      490.35      533.11     37.75 o
 -14   7   7      162.74      203.81     47.17 o
 -13   7   7       18.49       36.05     25.64 o
 -12   7   7        8.23       10.80     23.23 o
 -11   7   7       26.58       12.82     21.92 o
 -10   7   7      147.46      169.28     21.32 o
  -9   7   7       17.27       54.96     19.06 o
  -8   7   7     2889.09     2862.85     45.61 o
  -7   7   7     4109.81     4137.63     57.30 o
  -6   7   7      175.54      259.48     15.59 o
  -5   7   7     6507.89     6236.05     71.81 o
  -4   7   7    17785.24    17383.56    183.03 o
  -3   7   7     2459.42     2453.03     36.70 o
  -2   7   7     1027.69      991.23     28.89 o
  -1   7   7    16400.98    15885.94    185.14 o
   0   7   7    10675.41    10591.50    144.08 o
   1   7   7     4506.83     4269.92     79.58 o
   2   7   7       48.60       46.06     19.25 o
   3   7   7        3.94       -1.81     24.52 o
   4   7   7      987.53      821.52     35.70 o
   5   7   7       41.41       83.34     26.48 o
   6   7   7      829.55      832.65     34.02 o
   7   7   7     1077.56     1038.25     45.03 o
   8   7   7       90.55       93.50     44.00 o
   9   7   7      426.95      357.21     49.67 o
 -15   8   7       10.00       24.04     31.21 o
 -14   8   7      403.05      426.61     34.48 o
 -13   8   7      371.78      342.46     30.54 o
 -12   8   7        8.97        3.52     22.97 o
 -11   8   7     1989.36     2036.83     60.44 o
 -10   8   7      192.96      141.48     21.60 o
  -9   8   7      174.49      185.52     21.43 o
  -8   8   7     1961.84     1930.43     43.12 o
  -7   8   7       17.35       35.36     14.08 o
  -6   8   7      130.16      123.17     11.75 o
  -5   8   7      646.93      620.08     15.65 o
  -4   8   7     1340.42     1338.39     30.37 o
  -3   8   7     1768.09     1874.87     49.03 o
  -2   8   7     4112.57     4162.99     62.58 o
  -1   8   7     6865.17     6638.19     94.17 o
   0   8   7       55.85       49.82     14.50 o
   1   8   7     4909.58     4799.97     91.35 o
   2   8   7     9692.07     9543.30    154.20 o
   3   8   7       85.58       55.58     22.10 o
   4   8   7      876.74      881.21     39.48 o
   5   8   7     4577.64     4348.02     85.56 o
   6   8   7      355.36      359.43     33.08 o
   7   8   7     1061.63     1009.83     49.36 o
   8   8   7      364.36      355.04     66.04 o
   9   8   7       19.44      -44.57     44.57 o
 -15   9   7       85.06       64.12     30.50 o
 -14   9   7      112.27      201.73     30.48 o
 -13   9   7     1197.32     1094.00     55.41 o
 -12   9   7      293.99      298.56     29.35 o
 -11   9   7       73.75       88.14     23.41 o
 -10   9   7     1753.08     1667.70     44.55 o
  -9   9   7     6283.79     6535.62    113.74 o
  -8   9   7      394.17      409.12     23.06 o
  -7   9   7     1200.59     1099.01     27.43 o
  -6   9   7     2325.43     2289.99     38.26 o
  -5   9   7       24.26       20.72      9.82 o
  -4   9   7       71.03       64.71      9.92 o
  -3   9   7     3204.68     3120.31     52.50 o
  -2   9   7     7242.81     7227.91    100.26 o
  -1   9   7     2004.93     2105.11     34.79 o
   0   9   7     2094.51     2000.88     40.09 o
   1   9   7     9844.91     9481.84    131.53 o
   2   9   7     3548.82     3229.96     65.20 o
   3   9   7      160.09      131.81     22.34 o
   4   9   7     3785.58     3854.10     77.13 o
   5   9   7      957.05      943.37     40.60 o
   6   9   7     1822.47     2018.14     58.32 o
   7   9   7       22.18       42.20     30.47 o
   8   9   7       50.68       77.57     57.49 o
   9   9   7       54.96       -3.38     45.74 o
 -15  10   7       97.06       64.31     32.86 o
 -14  10   7      288.04      272.86     32.56 o
 -13  10   7        2.31       29.86     36.23 o
 -12  10   7       35.77        0.15     24.64 o
 -11  10   7      526.99      496.43     36.29 o
 -10  10   7     2239.90     2242.99     59.96 o
  -9  10   7      637.13      567.69     26.53 o
  -8  10   7      357.39      416.88     24.88 o
  -7  10   7      344.88      341.21     17.76 o
  -6  10   7     2159.52     2029.24     40.50 o
  -5  10   7      167.51      173.24     17.77 o
  -4  10   7       48.37       43.76     11.33 o
  -3  10   7     9725.31     9531.21    114.49 o
  -2  10   7      107.01       90.54     15.18 o
  -1  10   7      291.05      277.82     14.92 o
   0  10   7      486.22      505.88     21.38 o
   1  10   7        9.56       55.90     16.01 o
   2  10   7       11.38      -19.33     20.22 o
   3  10   7     2149.95     2123.39     52.56 o
   4  10   7      479.48      445.99     30.57 o
   5  10   7       25.49        9.35     25.72 o
   6  10   7      428.43      406.17     34.89 o
   7  10   7      158.85      159.83     39.88 o
   8  10   7       66.27       37.89     41.07 o
 -15  11   7      422.30      437.01     37.04 o
 -14  11   7      267.23      334.31     33.70 o
 -13  11   7      135.44      161.34     34.32 o
 -12  11   7      319.25      259.76     29.18 o
 -11  11   7       72.12      100.10     23.72 o
 -10  11   7      118.10       85.41     22.54 o
  -9  11   7       23.55       35.99     18.89 o
  -8  11   7      812.94      744.29     28.36 o
  -7  11   7     1277.02     1318.23     30.34 o
  -6  11   7      712.12      663.53     24.57 o
  -5  11   7     6323.67     6023.66     87.62 o
  -4  11   7    12582.46    12423.15    146.94 o
  -3  11   7     1612.28     1616.71     29.61 o
  -2  11   7        4.56        2.18     12.92 o
  -1  11   7     5606.76     5549.19     72.38 o
   0  11   7       23.60       33.90     15.27 o
   1  11   7      346.25      306.19     19.79 o
   2  11   7       13.35        6.58     20.38 o
   3  11   7     1426.78     1331.97     42.29 o
   4  11   7      288.75      323.67     29.09 o
   5  11   7      366.74      392.78     31.75 o
   6  11   7     1692.26     1798.77     53.73 o
   7  11   7      417.65      438.22     37.35 o
   8  11   7      591.27      496.08     50.83 o
 -15  12   7      128.94      121.12     32.48 o
 -14  12   7      389.00      332.44     34.48 o
 -13  12   7       59.91       10.56     27.55 o
 -12  12   7       38.43       15.55     24.37 o
 -11  12   7      244.37      224.99     26.49 o
 -10  12   7      365.13      359.03     25.78 o
  -9  12   7      272.53      267.85     23.35 o
  -8  12   7       33.70       56.57     18.25 o
  -7  12   7        3.58       25.49     15.32 o
  -6  12   7      532.37      482.44     29.55 o
  -5  12   7      434.01      419.75     20.97 o
  -4  12   7       36.51       38.12     14.62 o
  -3  12   7     1829.30     1840.44     32.43 o
  -2  12   7        9.78       -2.85     13.15 o
  -1  12   7     2772.09     2665.43     41.44 o
   0  12   7       79.64       70.78     13.51 o
   1  12   7      163.67      171.71     18.34 o
   2  12   7     2287.63     2251.83     53.62 o
   3  12   7      540.04      534.37     30.68 o
   4  12   7       38.20       15.96     24.73 o
   5  12   7      891.14      976.37     41.17 o
   6  12   7        8.25       27.53     46.46 o
   7  12   7       91.40      106.52     32.04 o
   8  12   7      179.18      109.26     70.42 o
 -15  13   7      105.55       62.62     32.41 o
 -14  13   7      747.43      756.91     40.31 o
 -13  13   7      527.47      513.16     34.33 o
 -12  13   7       85.35       86.44     28.48 o
 -11  13   7      153.03      168.99     24.92 o
 -10  13   7      813.99      704.65     31.91 o
  -9  13   7     2784.43     2800.50     54.53 o
  -8  13   7      725.23      596.61     30.39 o
  -7  13   7       79.46       84.80     16.37 o
  -6  13   7      374.84      347.04     22.33 o
  -5  13   7      871.56      828.87     27.29 o
  -4  13   7     1208.05     1047.61     29.32 o
  -3  13   7       71.90       74.58     22.09 o
  -2  13   7      549.77      551.11     27.97 o
  -1  13   7     3412.20     3290.57     48.62 o
   0  13   7     1136.08     1075.06     26.50 o
   1  13   7     5017.52     4855.61     75.48 o
   2  13   7     1556.34     1507.10     48.24 o
   3  13   7      127.60      146.74     25.75 o
   4  13   7     2961.07     3086.18     67.52 o
   5  13   7       33.02       21.34     25.47 o
   6  13   7      618.29      645.29     38.76 o
   7  13   7      265.25      318.74     35.93 o
   8  13   7       20.67       76.68     45.87 o
 -15  14   7       45.27       79.84     40.41 o
 -14  14   7        0.60      -12.10     30.75 o
 -13  14   7       35.71       17.16     27.88 o
 -12  14   7       28.22       49.18     29.55 o
 -11  14   7       10.95       25.06     27.46 o
 -10  14   7       50.67       34.25     29.44 o
  -9  14   7      342.32      307.23     28.49 o
  -8  14   7       54.19       53.38     28.71 o
  -7  14   7      333.64      335.42     21.14 o
  -6  14   7      190.06      175.49     18.04 o
  -5  14   7      989.97      937.18     29.54 o
  -4  14   7        4.33       24.81     15.06 o
  -3  14   7      148.28      154.07     16.78 o
  -2  14   7     1743.06     1659.60     43.04 o
  -1  14   7     1672.52     1630.17     32.24 o
   0  14   7      457.53      462.22     19.52 o
   1  14   7     1007.99      983.78     35.18 o
   2  14   7       12.30       15.03     21.46 o
   3  14   7       59.18       26.37     23.15 o
   4  14   7      124.80      115.55     34.75 o
   5  14   7       16.75      -14.64     27.41 o
   6  14   7      378.84      438.77     34.49 o
   7  14   7      177.98      201.13     33.04 o
   8  14   7      162.24      123.03     43.75 o
 -14  15   7       68.28       91.96     37.94 o
 -13  15   7      366.29      372.86     43.79 o
 -12  15   7       36.97       53.73     30.47 o
 -11  15   7       24.69       52.93     28.79 o
 -10  15   7     1753.02     1694.64     64.77 o
  -9  15   7     1686.33     1647.83     49.62 o
  -8  15   7      322.62      291.11     53.48 o
  -7  15   7        4.60        1.21     16.97 o
  -6  15   7     1493.03     1389.28     35.51 o
  -5  15   7      861.31      794.97     31.42 o
  -4  15   7     2314.80     2266.84     44.83 o
  -3  15   7      186.42      169.35     20.82 o
  -2  15   7     1881.80     1835.27     50.71 o
  -1  15   7      318.19      289.89     19.97 o
   0  15   7      201.76      203.68     16.88 o
   1  15   7     1953.69     1900.30     41.04 o
   2  15   7      425.64      405.79     29.11 o
   3  15   7       23.16       13.15     23.79 o
   4  15   7      942.04     1051.18     57.14 o
   5  15   7     1128.43     1245.70     70.87 o
   6  15   7     1024.97     1114.34     45.98 o
   7  15   7       32.14       -9.82     42.00 o
   8  15   7      125.05      185.48     45.39 o
 -14  16   7      407.94      507.59     44.11 o
 -13  16   7        2.74        6.88     34.37 o
 -12  16   7      129.22      139.58     33.09 o
 -11  16   7      159.77      152.82     31.38 o
 -10  16   7       29.09       -9.59     26.20 o
  -9  16   7       11.40      -12.71     23.35 o
  -8  16   7      107.90      126.37     25.92 o
  -7  16   7     1493.87     1355.26     74.78 o
  -6  16   7       30.80       16.61     17.12 o
  -5  16   7     2071.39     2013.03     43.44 o
  -4  16   7      445.52      432.33     22.62 o
  -3  16   7      876.53      858.09     32.29 o
  -2  16   7     1191.57     1173.05     38.31 o
  -1  16   7     2340.86     2205.47     43.63 o
   0  16   7       29.03       10.64     16.55 o
   1  16   7     2113.30     1989.79     43.57 o
   2  16   7      479.67      473.47     29.22 o
   3  16   7      177.22      178.71     25.89 o
   4  16   7        9.29       12.88     25.55 o
   5  16   7     1759.83     1761.88     53.28 o
   6  16   7      338.30      407.05     35.79 o
   7  16   7      413.95      446.13     38.29 o
 -14  17   7      403.85      392.52     43.38 o
 -13  17   7       43.38        7.67     35.20 o
 -12  17   7      223.54      219.78     34.48 o
 -11  17   7       14.20       13.48     30.48 o
 -10  17   7      403.51      422.11     34.59 o
  -9  17   7      200.07      209.63     28.72 o
  -8  17   7      928.75      972.97     41.59 o
  -7  17   7     1476.81     1409.32     68.95 o
  -6  17   7      252.44      233.61     20.95 o
  -5  17   7     3488.68     3370.75     58.56 o
  -4  17   7     2810.49     2680.41     53.28 o
  -3  17   7      320.38      298.87     21.23 o
  -2  17   7       93.93       78.00     20.60 o
  -1  17   7     3190.90     3064.21     54.07 o
   0  17   7     1724.05     1606.30     37.86 o
   1  17   7      193.02      199.35     24.86 o
   2  17   7      431.72      461.87     39.05 o
   3  17   7     1094.44     1045.26     40.82 o
   4  17   7      324.40      319.24     31.07 o
   5  17   7     1026.42     1030.94     43.00 o
   6  17   7     1633.88     1718.12     57.97 o
   7  17   7     1407.60     1419.08     54.08 o
 -14  18   7       56.22       71.55     37.96 o
 -13  18   7       52.03       53.38     35.73 o
 -12  18   7      300.18      269.26     36.47 o
 -11  18   7      433.72      375.12     37.05 o
 -10  18   7     1267.65     1312.64     49.05 o
  -9  18   7       21.82       40.66     26.68 o
  -8  18   7      296.52      270.26     29.41 o
  -7  18   7     1021.70      984.81     38.92 o
  -6  18   7      698.07      752.80     28.42 o
  -5  18   7      400.94      395.10     23.37 o
  -4  18   7      249.73      250.51     21.08 o
  -3  18   7      832.78      887.06     29.84 o
  -2  18   7     2997.95     2712.11     58.56 o
  -1  18   7      188.89      202.50     19.95 o
   0  18   7     3424.12     3277.98     58.06 o
   1  18   7      643.96      680.70     29.47 o
   2  18   7       10.47       28.83     29.52 o
   3  18   7     6183.94     6260.23    131.78 o
   4  18   7      316.57      280.59     30.81 o
   5  18   7       22.47      -24.26     28.67 o
   6  18   7     1982.25     1933.20     57.58 o
   7  18   7      125.73       97.48     41.03 o
 -13  19   7      700.45      803.35     49.05 o
 -12  19   7      130.42      112.50     35.11 o
 -11  19   7      512.65      472.96     37.65 o
 -10  19   7     1209.84     1284.63     58.72 o
  -9  19   7     1369.77     1319.07     62.06 o
  -8  19   7      157.71      170.62     28.07 o
  -7  19   7     1452.48     1410.42     46.80 o
  -6  19   7     1381.43     1330.75     38.29 o
  -5  19   7      270.65      256.15     21.60 o
  -4  19   7      453.22      387.79     23.50 o
  -3  19   7     1357.56     1280.58     48.17 o
  -2  19   7      266.76      256.09     25.41 o
  -1  19   7     1028.67     1047.33     33.47 o
   0  19   7     1387.33     1331.40     36.03 o
   1  19   7     3218.46     3144.90     56.39 o
   2  19   7     2207.65     2136.83     67.56 o
   3  19   7      147.73      181.26     35.30 o
   4  19   7      174.12      190.01     41.61 o
   5  19   7      896.38      976.96     42.67 o
   6  19   7       27.97       -4.92     38.30 o
   7  19   7       15.37      -38.82     38.82 o
 -13  20   7       52.51       12.04     35.21 o
 -12  20   7       78.02       64.22     34.67 o
 -11  20   7     1130.72     1152.63     50.29 o
 -10  20   7       80.61       78.40     30.41 o
  -9  20   7      441.43      490.16     34.61 o
  -8  20   7     2238.92     2113.18     56.21 o
  -7  20   7      138.28      125.00     26.22 o
  -6  20   7      682.23      675.02     28.90 o
  -5  20   7     3219.26     3050.51     57.15 o
  -4  20   7      352.04      399.40     24.25 o
  -3  20   7      519.92      552.20     30.06 o
  -2  20   7     4363.39     4296.03     81.31 o
  -1  20   7      876.65      967.60     33.02 o
   0  20   7       10.42        2.00     23.70 o
   1  20   7     3610.56     3513.44     61.18 o
   2  20   7     2109.21     2135.43     67.84 o
   3  20   7      312.13      328.70     55.87 o
   4  20   7      421.55      357.86     40.82 o
   5  20   7     1689.99     1782.67    140.18 o
   6  20   7      272.33      284.94     41.52 o
 -13  21   7       42.07       36.28     40.94 o
 -12  21   7      151.67      111.90     36.03 o
 -11  21   7       36.16       46.86     31.51 o
 -10  21   7       76.00      105.87     31.69 o
  -9  21   7       90.42       94.49     29.21 o
  -8  21   7     1624.90     1546.08     52.27 o
  -7  21   7      652.85      735.18     38.64 o
  -6  21   7       90.46      134.48     22.11 o
  -5  21   7     3725.50     3833.29     66.55 o
  -4  21   7     5750.65     5631.25     87.43 o
  -3  21   7     1630.91     1597.05     47.34 o
  -2  21   7     1048.56      959.45     43.21 o
  -1  21   7     1361.89     1373.99     69.61 o
   0  21   7     1699.74     1589.13     40.04 o
   1  21   7      123.79      144.08     21.86 o
   2  21   7      126.41      154.14     33.54 o
   3  21   7      120.17      159.38     36.19 o
   4  21   7      275.44      214.90     51.32 o
   5  21   7     1032.91     1220.47     86.75 o
   6  21   7      408.69      351.80     62.87 o
 -12  22   7      233.77      241.84     38.84 o
 -11  22   7       11.17        4.85     32.45 o
 -10  22   7       59.49       70.76     31.36 o
  -9  22   7      895.99      829.76     42.71 o
  -8  22   7      699.82      652.72     37.85 o
  -7  22   7     1383.60     1253.63     45.63 o
  -6  22   7     1172.59     1170.39     39.27 o
  -5  22   7        3.59       17.30     20.66 o
  -4  22   7      565.17      551.45     34.49 o
  -3  22   7     1720.04     1719.69     48.52 o
  -2  22   7       22.96       15.00     23.00 o
  -1  22   7       88.79       80.00     30.83 o
   0  22   7     4272.92     4147.61     69.50 o
   1  22   7       35.59       37.05     33.89 o
   2  22   7      176.78      158.93     35.45 o
   3  22   7     1342.63     1255.70     63.53 o
   4  22   7      185.62      105.53     60.77 o
   5  22   7       13.56      -11.66     56.91 o
   6  22   7     1019.57      932.09     82.51 o
 -12  23   7       30.40       -2.15     37.55 o
 -11  23   7       20.11       -0.24     32.43 o
 -10  23   7     1431.87     1469.62     71.71 o
  -9  23   7     2444.18     2328.80     79.03 o
  -8  23   7       42.58       32.03     34.79 o
  -7  23   7      552.97      557.62     36.09 o
  -6  23   7      866.89      789.50     32.12 o
  -5  23   7      331.49      320.93     25.45 o
  -4  23   7      362.28      350.13     26.11 o
  -3  23   7      283.06      295.28     27.82 o
  -2  23   7      454.30      391.72     29.76 o
  -1  23   7       81.36       66.46     23.44 o
   0  23   7     3448.62     3454.41     62.33 o
   1  23   7     1542.88     1455.35     63.47 o
   2  23   7     3163.98     2945.93     83.98 o
   3  23   7      319.98      333.92     64.09 o
   4  23   7      351.27      352.09     63.40 o
   5  23   7      641.80      677.39     75.57 o
 -12  24   7      343.72      280.59     41.20 o
 -11  24   7       17.87       33.63     35.45 o
 -10  24   7        0.78       29.08     33.43 o
  -9  24   7        1.66       14.88     29.92 o
  -8  24   7      159.68      156.75     31.03 o
  -7  24   7      199.99      158.78     47.55 o
  -6  24   7     1355.83     1320.05     40.54 o
  -5  24   7      439.36      479.61     28.77 o
  -4  24   7      204.63      193.87     24.43 o
  -3  24   7      960.56      931.80     46.22 o
  -2  24   7      710.32      664.58     41.84 o
  -1  24   7      134.70      117.80     23.05 o
   0  24   7        2.37       36.82     21.92 o
   1  24   7     1001.58      987.58     49.62 o
   2  24   7      188.61      201.86     60.40 o
   3  24   7        4.60       47.27     53.67 o
   4  24   7       91.78       93.73     61.83 o
   5  24   7      365.11      264.51     63.66 o
 -11  25   7      665.76      595.38     44.55 o
 -10  25   7       68.15       84.83     35.34 o
  -9  25   7       15.51        9.20     31.75 o
  -8  25   7     1340.39     1356.52     53.28 o
  -7  25   7       23.80       25.62     29.48 o
  -6  25   7       43.84       46.65     28.56 o
  -5  25   7      181.35      190.40     29.57 o
  -4  25   7     3155.61     3135.92     61.10 o
  -3  25   7     1040.16     1065.17     41.03 o
  -2  25   7      181.05      212.01     31.98 o
  -1  25   7      217.00      248.35     25.11 o
   0  25   7      310.60      291.39     27.50 o
   1  25   7       18.84       24.33     33.32 o
   2  25   7      195.83      193.46     57.51 o
   3  25   7      182.30      202.23     60.01 o
   4  25   7      151.63       54.28     58.58 o
 -11  26   7      497.49      465.43     43.77 o
 -10  26   7       31.43       -9.02     34.55 o
  -9  26   7       58.79       70.12     32.45 o
  -8  26   7      320.15      347.78     38.28 o
  -7  26   7        3.85      -23.87     39.15 o
  -6  26   7       59.82       81.14     32.88 o
  -5  26   7      160.99      131.51     25.46 o
  -4  26   7       96.22       51.14     24.44 o
  -3  26   7       21.76      -22.13     26.90 o
  -2  26   7       49.00       64.80     26.17 o
  -1  26   7     1252.55     1283.34     39.71 o
   0  26   7      309.36      196.46     37.42 o
   1  26   7        4.42       -9.33     39.04 o
   2  26   7      602.52      633.91     74.16 o
   3  26   7      743.22      750.32     78.55 o
 -10  27   7      533.62      560.61     43.84 o
  -9  27   7      847.11      778.42     45.48 o
  -8  27   7       44.64      110.54     32.32 o
  -7  27   7        1.51      -22.42     30.07 o
  -6  27   7      275.32      208.55     33.08 o
  -5  27   7     1083.11      974.06     36.91 o
  -4  27   7      200.31      217.54     26.65 o
  -3  27   7      314.96      314.90     32.29 o
  -2  27   7       68.55       68.48     28.59 o
  -1  27   7       14.66       68.71     37.29 o
   0  27   7     2154.97     2326.49    118.83 o
   1  27   7     2935.21     3018.49     86.51 o
   2  27   7     2810.52     2800.62    123.25 o
   3  27   7      919.91      827.50     78.76 o
  -9  28   7      257.55      288.34     38.23 o
  -8  28   7      302.47      355.47     37.37 o
  -7  28   7       17.43       -8.15     30.59 o
  -6  28   7      644.55      670.88     40.17 o
  -5  28   7        8.73        9.00     25.24 o
  -4  28   7      605.40      636.13     33.56 o
  -3  28   7      609.49      636.34     37.33 o
  -2  28   7       11.61       23.33     36.14 o
  -1  28   7       30.99       30.61     36.80 o
   0  28   7      410.64      392.24     43.58 o
   1  28   7      238.73      254.50     66.26 o
   2  28   7      295.01      294.17     68.53 o
  -9  29   7      376.08      377.29     40.68 o
  -8  29   7      144.15      210.73     35.89 o
  -7  29   7       54.39       64.00     33.08 o
  -6  29   7       96.72       49.13     31.94 o
  -5  29   7      786.82      811.74     35.92 o
  -4  29   7      663.68      622.52     38.29 o
  -3  29   7       85.35      107.36     39.86 o
  -2  29   7       22.22      -20.87     37.59 o
  -1  29   7       36.01       79.42     39.37 o
   0  29   7      113.23      151.94     41.85 o
   1  29   7       50.34      -15.96     37.71 o
  -8  30   7      441.02      452.21     41.18 o
  -7  30   7       30.71       11.10     33.54 o
  -6  30   7      228.10      256.66     35.87 o
  -5  30   7      426.23      472.82     51.91 o
  -4  30   7       63.12       66.46     55.45 o
  -3  30   7      519.11      454.83     44.17 o
  -2  30   7        2.03      -37.12     37.12 o
  -1  30   7     1096.27     1158.77     58.89 o
   0  30   7      681.31      695.33     52.15 o
   1  30   7      706.58      775.31     75.23 o
  -6  31   7      603.32      605.51     54.73 o
  -5  31   7     1254.72     1191.47     75.08 o
  -4  31   7     1480.07     1555.08     68.33 o
  -3  31   7      313.71      339.75     49.33 o
  -2  31   7      118.44      123.15     42.07 o
  -1  31   7      593.30      571.57     50.60 o
   0  31   7      104.71      107.52     57.95 o
  -4  32   7      711.55      738.39     92.38 o
  -3  32   7      126.35       70.62     43.71 o
  -2  32   7        9.03      -21.88     40.03 o
 -16   0   8      116.85       88.21     48.46 o
 -15   0   8      188.18      164.83     70.33 o
 -14   0   8       42.80       41.03     32.25 o
 -13   0   8       29.68        1.12     33.54 o
 -12   0   8       36.63       21.79     31.45 o
 -11   0   8     1064.41     1215.60     53.70 o
 -10   0   8     2924.77     2973.63     80.22 o
  -9   0   8      503.27      475.97     33.44 o
  -8   0   8     2580.34     2466.86     72.02 o
  -7   0   8     3620.99     3638.53     83.28 o
  -6   0   8    12192.82    11789.81    180.93 o
  -5   0   8        0.97       -7.38     13.78 o
  -4   0   8       10.39        0.10     13.34 o
  -3   0   8     6430.62     6406.17    128.57 o
  -2   0   8      954.92      922.89     37.14 o
  -1   0   8     4050.47     3906.16    141.87 o
   0   0   8      529.56      532.29     43.54 o
   1   0   8     1937.68     1714.28     73.51 o
   2   0   8       52.38      106.29     29.67 o
   3   0   8      527.97      563.36     91.90 o
   4   0   8     8599.30     8203.36    171.69 o
   5   0   8     1462.29     1225.89     56.30 o
   6   0   8     1070.23      962.58     53.18 o
   7   0   8     2424.81     2491.86    122.54 o
   8   0   8      398.48      412.50     77.14 o
 -16   1   8      552.25      608.32     40.73 o
 -15   1   8       74.84       27.88     30.35 o
 -14   1   8      621.08      620.08     42.36 o
 -13   1   8     1408.98     1337.19     39.24 o
 -12   1   8      430.11      394.85     27.14 o
 -11   1   8       46.62       56.67     18.37 o
 -10   1   8       10.58       31.89     18.02 o
  -9   1   8      442.14      432.67     20.85 o
  -8   1   8     3255.63     3121.26     49.85 o
  -7   1   8       39.41        2.84     18.49 o
  -6   1   8        1.37       49.62     15.87 o
  -5   1   8       13.04       -0.47     10.46 o
  -4   1   8       79.31       85.64     10.28 o
  -3   1   8     1393.59     1371.15     26.40 o
  -2   1   8     2031.00     1847.34     36.53 o
  -1   1   8      413.11      398.64     22.09 o
   0   1   8     2133.88     1855.89     53.09 o
   1   1   8     1094.99     1008.84     35.88 o
   2   1   8     1290.70     1265.92     35.14 o
   3   1   8     2274.97     2279.36     48.58 o
   4   1   8      885.04      822.14     46.91 o
   5   1   8      112.20       83.16     24.49 o
   6   1   8      507.47      477.15     31.15 o
   7   1   8      141.59      143.98     43.80 o
   8   1   8       38.76      -39.27     44.12 o
 -16   2   8      335.48      475.79     39.48 o
 -15   2   8      899.52      843.16     41.57 o
 -14   2   8      383.90      452.56     34.17 o
 -13   2   8      900.46     1009.84     39.81 o
 -12   2   8     2254.33     2195.90     46.06 o
 -11   2   8     3488.20     3557.33     61.49 o
 -10   2   8      512.53      455.55     22.47 o
  -9   2   8        5.46       11.72     14.69 o
  -8   2   8     1563.67     1488.81     29.76 o
  -7   2   8       13.20       -0.54     12.59 o
  -6   2   8      751.80      660.30     26.06 o
  -5   2   8      263.89      302.08     14.75 o
  -4   2   8     2311.52     2150.25     29.18 o
  -3   2   8       66.10       76.94     10.41 o
  -2   2   8     3124.81     2923.31     71.48 o
  -1   2   8    11588.14    11288.10    153.62 o
   0   2   8     1472.75     1363.46     39.68 o
   1   2   8      650.85      565.28     30.81 o
   2   2   8     8718.83     8439.93    140.32 o
   3   2   8      513.11      550.40     27.52 o
   4   2   8     1136.09     1093.91     37.79 o
   5   2   8     1634.49     1548.69     43.79 o
   6   2   8     1046.10      974.09     37.85 o
   7   2   8      200.94      175.63     44.24 o
   8   2   8      762.51      587.68     57.44 o
 -16   3   8       65.87       61.07     33.04 o
 -15   3   8       89.12       60.91     30.62 o
 -14   3   8      265.14      311.47     33.04 o
 -13   3   8      189.82      138.52     28.27 o
 -12   3   8      377.56      340.50     27.84 o
 -11   3   8      428.68      501.54     25.01 o
 -10   3   8       66.19       33.49     17.16 o
  -9   3   8       77.67       66.86     16.39 o
  -8   3   8     2000.24     2098.60     35.22 o
  -7   3   8        1.94      -10.55     11.66 o
  -6   3   8        4.60       37.90     11.52 o
  -5   3   8     2870.47     2908.36     39.89 o
  -4   3   8      275.97      275.85     11.97 o
  -3   3   8      769.18      810.06     19.91 o
  -2   3   8     3705.66     3544.83     51.49 o
  -1   3   8        0.33       37.30     14.63 o
   0   3   8      111.66       83.96     19.35 o
   1   3   8       66.59      124.22     21.45 o
   2   3   8      221.45      277.12     26.00 o
   3   3   8       43.62       51.46     22.88 o
   4   3   8     1969.23     1949.31     87.19 o
   5   3   8      263.69      246.63     26.57 o
   6   3   8       31.13       40.46     25.48 o
   7   3   8       23.08      -41.25     61.56 o
   8   3   8     1420.85     1456.31     80.80 o
 -16   4   8       42.56       41.02     32.71 o
 -15   4   8        0.42      -14.19     28.52 o
 -14   4   8        6.40       10.25     27.52 o
 -13   4   8       94.90       71.32     26.75 o
 -12   4   8        2.15       -4.72     23.06 o
 -11   4   8      572.02      573.01     29.52 o
 -10   4   8      363.25      378.74     21.39 o
  -9   4   8     1799.34     1755.69     36.92 o
  -8   4   8      802.41      756.65     21.74 o
  -7   4   8     3141.59     3100.66     43.49 o
  -6   4   8     6843.48     6575.96     76.63 o
  -5   4   8       63.55       53.21     11.07 o
  -4   4   8      594.36      590.69     15.28 o
  -3   4   8     7629.92     7483.42     92.96 o
  -2   4   8      606.69      576.71     36.16 o
  -1   4   8     1002.37      878.39     27.34 o
   0   4   8      153.28      114.93     23.62 o
   1   4   8      649.49      637.10     29.73 o
   2   4   8      304.65      311.94     26.88 o
   3   4   8       15.78       14.87     22.88 o
   4   4   8     2823.90     2730.05     56.11 o
   5   4   8     1002.13     1009.06     46.64 o
   6   4   8      177.38      144.63     27.50 o
   7   4   8     1475.25     1617.57     69.71 o
   8   4   8      168.79      148.79     49.48 o
 -16   5   8        9.08       22.36     32.32 o
 -15   5   8        4.58      -11.17     29.92 o
 -14   5   8       54.87      -15.12     28.55 o
 -13   5   8      202.86      216.29     28.34 o
 -12   5   8      434.91      360.09     28.78 o
 -11   5   8      145.97       60.92     22.70 o
 -10   5   8      284.26      320.59     24.80 o
  -9   5   8      100.98      109.73     16.54 o
  -8   5   8      286.20      283.44     17.21 o
  -7   5   8       62.05       85.93     13.01 o
  -6   5   8      216.02      252.99     14.44 o
  -5   5   8      604.16      546.50     15.60 o
  -4   5   8      267.81      345.37     12.74 o
  -3   5   8       24.76       39.27     11.58 o
  -2   5   8      537.83      590.15     23.14 o
  -1   5   8      456.26      417.78     20.63 o
   0   5   8     1354.67     1421.47     34.62 o
   1   5   8      364.28      339.41     33.36 o
   2   5   8      395.49      466.67     28.64 o
   3   5   8     1303.53     1147.75     42.28 o
   4   5   8        1.24       53.32     25.68 o
   5   5   8      890.35      997.55     42.39 o
   6   5   8      458.39      460.32     31.91 o
   7   5   8      187.83      105.91     42.50 o
   8   5   8       48.63        7.30     46.65 o
 -15   6   8       64.54       43.03     30.93 o
 -14   6   8       18.37       -5.51     28.30 o
 -13   6   8      521.15      516.17     33.41 o
 -12   6   8       12.37       18.09     25.08 o
 -11   6   8     1098.22     1065.88     37.61 o
 -10   6   8      937.30      904.49     37.24 o
  -9   6   8       79.13       68.16     19.55 o
  -8   6   8     1498.20     1409.56     31.74 o
  -7   6   8      267.65      282.90     15.54 o
  -6   6   8     4974.78     4814.19     59.61 o
  -5   6   8     2182.93     2107.88     29.95 o
  -4   6   8      306.22      278.19     14.54 o
  -3   6   8      307.44      292.22     14.87 o
  -2   6   8       71.46       39.43     15.50 o
  -1   6   8      229.65      205.35     17.54 o
   0   6   8       73.71       58.28     16.61 o
   1   6   8       41.88       21.46     19.30 o
   2   6   8      445.39      541.79     30.24 o
   3   6   8     1698.64     1883.31     70.92 o
   4   6   8     2258.30     2308.23     58.55 o
   5   6   8       95.70       90.89     25.21 o
   6   6   8        9.81      -19.25     25.36 o
   7   6   8      779.75      903.87     81.84 o
   8   6   8      141.87      149.46     49.07 o
 -15   7   8      118.73       75.57     32.55 o
 -14   7   8        0.13        3.75     31.56 o
 -13   7   8      205.91      178.47     28.63 o
 -12   7   8        3.00       44.18     25.00 o
 -11   7   8       36.24       30.65     22.55 o
 -10   7   8      141.78      158.80     23.41 o
  -9   7   8        0.61       -6.57     18.25 o
  -8   7   8       47.34       10.56     16.56 o
  -7   7   8      202.38      256.16     16.97 o
  -6   7   8       60.74       60.17     11.95 o
  -5   7   8      182.93      205.79     12.01 o
  -4   7   8      146.22      144.46     11.92 o
  -3   7   8     1134.73     1135.41     28.86 o
  -2   7   8     1421.76     1363.09     39.00 o
  -1   7   8        2.46        6.21     14.72 o
   0   7   8       60.09       57.94     17.20 o
   1   7   8      854.23      749.72     32.53 o
   2   7   8     1022.42      954.99     38.04 o
   3   7   8       49.69       25.93     23.40 o
   4   7   8      285.58      299.31     30.38 o
   5   7   8       51.82       61.73     35.63 o
   6   7   8      261.55      289.39     29.61 o
   7   7   8     1471.14     1645.41     59.03 o
   8   7   8        6.36       -5.19     46.09 o
 -15   8   8       23.65       49.39     32.71 o
 -14   8   8      154.66      134.47     31.28 o
 -13   8   8        1.02      -24.59     27.25 o
 -12   8   8     1098.74     1073.82     40.25 o
 -11   8   8      496.75      453.59     28.88 o
 -10   8   8      265.70      285.95     24.68 o
  -9   8   8       50.53        6.48     19.89 o
  -8   8   8      355.23      352.11     22.83 o
  -7   8   8     2128.20     1968.32     37.14 o
  -6   8   8      637.30      605.24     16.75 o
  -5   8   8     3794.67     3812.13     48.88 o
  -4   8   8      124.51      119.99     11.69 o
  -3   8   8     1909.55     1859.86     37.05 o
  -2   8   8     9675.97     9393.95    130.50 o
  -1   8   8     3512.30     3318.78     56.14 o
   0   8   8     1288.43     1188.26     32.21 o
   1   8   8       31.76       34.84     21.06 o
   2   8   8        6.55        0.22     22.15 o
   3   8   8     2026.77     1934.71     53.76 o
   4   8   8      330.66      338.74     30.78 o
   5   8   8      398.02      366.47     32.96 o
   6   8   8        4.30       -7.40     31.57 o
   7   8   8      105.26       72.23     33.96 o
   8   8   8      493.51      448.54     54.21 o
 -15   9   8       46.51       35.80     32.43 o
 -14   9   8       11.96        8.86     36.15 o
 -13   9   8        1.48      -27.27     27.27 o
 -12   9   8       62.87       49.33     30.61 o
 -11   9   8        1.80      -15.23     22.19 o
 -10   9   8       68.19       99.64     22.81 o
  -9   9   8      503.32      500.09     26.71 o
  -8   9   8     2067.53     2046.09     63.87 o
  -7   9   8      534.25      530.99     25.23 o
  -6   9   8        8.48       -1.91     15.18 o
  -5   9   8      145.07      198.59     14.25 o
  -4   9   8        0.72      -12.77     13.60 o
  -3   9   8     1256.95     1190.86     38.65 o
  -2   9   8     2586.69     2601.87     42.40 o
  -1   9   8       41.85       58.22     18.27 o
   0   9   8        4.70        8.54     16.82 o
   1   9   8       44.17       62.48     21.19 o
   2   9   8       14.38      -10.77     22.03 o
   3   9   8        1.05       -3.05     25.29 o
   4   9   8      165.99      159.47     28.06 o
   5   9   8      149.88      164.11     30.78 o
   6   9   8       15.58      -10.40     30.86 o
   7   9   8      179.52      157.60     36.15 o
 -15  10   8      160.45      130.19     33.67 o
 -14  10   8       21.81       58.82     30.63 o
 -13  10   8       29.84      -23.72     27.56 o
 -12  10   8      501.59      512.95     32.76 o
 -11  10   8      625.69      651.90     42.92 o
 -10  10   8     4246.42     4424.53     75.44 o
  -9  10   8      913.38      945.93     33.56 o
  -8  10   8      371.77      472.58     50.64 o
  -7  10   8     4484.57     4357.86     62.59 o
  -6  10   8     2258.58     2193.42     44.31 o
  -5  10   8     4313.81     4165.90     76.23 o
  -4  10   8      221.76      219.23     15.07 o
  -3  10   8      609.22      646.18     29.40 o
  -2  10   8     7090.94     6915.60     88.32 o
  -1  10   8      521.61      488.97     25.45 o
   0  10   8      976.08      936.95     30.13 o
   1  10   8     1074.10     1042.75     36.93 o
   2  10   8      288.34      258.51     26.89 o
   3  10   8     2366.83     2416.07     59.47 o
   4  10   8      458.04      488.97     34.71 o
   5  10   8     2794.20     2581.66     65.89 o
   6  10   8      367.71      401.02     37.97 o
   7  10   8        0.41      -44.90     45.03 o
 -15  11   8       20.95       38.38     31.21 o
 -14  11   8      170.71      153.96     31.16 o
 -13  11   8      121.41      152.06     30.39 o
 -12  11   8      104.02      118.15     46.21 o
 -11  11   8       77.23       49.11     33.36 o
 -10  11   8       19.88       24.49     23.12 o
  -9  11   8      208.96      266.86     23.80 o
  -8  11   8      863.58      828.39     30.02 o
  -7  11   8      640.81      625.51     25.35 o
  -6  11   8      987.97      954.31     30.39 o
  -5  11   8       21.94       34.01     20.10 o
  -4  11   8       90.42      107.30     19.05 o
  -3  11   8      375.78      369.10     19.56 o
  -2  11   8      569.40      585.82     27.28 o
  -1  11   8      174.12      170.33     18.39 o
   0  11   8       42.99       89.46     22.79 o
   1  11   8      442.37      432.91     75.44 o
   2  11   8      560.27      546.29     34.24 o
   3  11   8      231.66      247.96     29.41 o
   4  11   8      553.25      461.10     34.80 o
   5  11   8      144.57       85.90     30.75 o
   6  11   8      301.42      331.96     39.89 o
   7  11   8      133.39       79.32     33.92 o
 -15  12   8      758.42      823.74     71.50 o
 -14  12   8        6.51      -10.72     30.49 o
 -13  12   8      461.74      472.88     55.61 o
 -12  12   8     1313.80     1297.04     44.49 o
 -11  12   8      105.25      110.50     30.14 o
 -10  12   8       15.98        5.61     27.00 o
  -9  12   8     1869.67     1829.30     45.91 o
  -8  12   8      224.95      199.18     25.49 o
  -7  12   8     1750.96     1699.55     52.34 o
  -6  12   8       16.67        6.44     16.87 o
  -5  12   8      756.43      752.00     26.82 o
  -4  12   8     2441.53     2400.64     52.26 o
  -3  12   8     1761.02     1792.76     46.01 o
  -2  12   8     5935.95     5715.95     84.26 o
  -1  12   8     1957.74     1873.02     41.05 o
   0  12   8     7953.34     7686.91    123.67 o
   1  12   8     1197.67     1195.74     46.56 o
   2  12   8       34.08       70.16     31.59 o
   3  12   8     5445.64     5422.40    101.30 o
   4  12   8      441.03      460.73     48.37 o
   5  12   8      125.67      148.34     31.66 o
   6  12   8      390.81      409.29     36.69 o
   7  12   8      974.04      901.33     46.96 o
 -15  13   8       29.24       -5.50     50.07 o
 -14  13   8       25.81       -6.40     31.54 o
 -13  13   8      219.30      244.19     31.36 o
 -12  13   8        3.24       -1.25     26.97 o
 -11  13   8      962.96      892.85     37.05 o
 -10  13   8       29.81       57.28     22.52 o
  -9  13   8     1007.69     1031.15     55.78 o
  -8  13   8     1758.78     1662.83     49.11 o
  -7  13   8      210.30      276.31     21.90 o
  -6  13   8        2.10       -4.62     20.06 o
  -5  13   8      499.60      488.34     26.47 o
  -4  13   8      107.83       93.72     20.30 o
  -3  13   8     1931.12     1984.56     47.76 o
  -2  13   8     1146.21     1189.62     72.33 o
  -1  13   8     1074.13      949.30     31.48 o
   0  13   8     1403.51     1467.20     37.77 o
   1  13   8     1157.84     1164.12     40.63 o
   2  13   8       83.14      102.14     26.16 o
   3  13   8     2121.62     2144.76     57.43 o
   4  13   8      346.01      346.38     34.10 o
   5  13   8      164.17      205.02     33.40 o
   6  13   8     1564.63     1556.95     62.25 o
   7  13   8      543.24      598.46     41.95 o
 -14  14   8      212.71      164.66     33.05 o
 -13  14   8      224.28      256.59     31.99 o
 -12  14   8      342.16      392.51     38.50 o
 -11  14   8       54.22       58.01     27.83 o
 -10  14   8     1667.04     1602.96    107.97 o
  -9  14   8      116.52       96.75     26.12 o
  -8  14   8       96.42      113.26     24.34 o
  -7  14   8     5804.88     5653.82    107.30 o
  -6  14   8      584.54      583.31     26.22 o
  -5  14   8     2673.39     2466.26     48.22 o
  -4  14   8      368.01      382.43     25.56 o
  -3  14   8       21.65       38.20     22.40 o
  -2  14   8      219.96      275.74     24.03 o
  -1  14   8      544.61      569.80     29.97 o
   0  14   8     1277.56     1214.21     35.31 o
   1  14   8      495.55      548.30     39.94 o
   2  14   8     1043.48     1023.63     40.38 o
   3  14   8     1892.62     2069.35     55.71 o
   4  14   8      145.01      142.32     31.04 o
   5  14   8     5098.55     4996.21    113.91 o
   6  14   8      160.44      160.16     32.94 o
   7  14   8      117.43      106.28     35.09 o
 -14  15   8      107.59      122.61     39.10 o
 -13  15   8      450.19      479.88     70.95 o
 -12  15   8       12.03       16.62     50.64 o
 -11  15   8      168.80      180.79     31.29 o
 -10  15   8      665.52      635.57     59.02 o
  -9  15   8       52.62       81.88     27.24 o
  -8  15   8      892.82      929.55     39.92 o
  -7  15   8        0.74       22.40     18.87 o
  -6  15   8       24.59       29.92     18.34 o
  -5  15   8      310.01      355.61     22.25 o
  -4  15   8      726.52      676.20     31.14 o
  -3  15   8      219.11      205.99     23.71 o
  -2  15   8     1412.58     1360.47     41.78 o
  -1  15   8      198.98      211.24     25.65 o
   0  15   8      728.32      700.69     69.40 o
   1  15   8     2694.57     2723.06     53.07 o
   2  15   8      316.63      349.96     31.24 o
   3  15   8       29.78        5.49     27.20 o
   4  15   8       20.70      -19.55     27.89 o
   5  15   8       16.65        7.53     44.51 o
   6  15   8        8.77       -9.73     32.59 o
 -14  16   8       41.26        0.24     40.87 o
 -13  16   8      621.27      681.92     46.42 o
 -12  16   8      493.24      453.58     39.79 o
 -11  16   8      362.56      338.67     34.85 o
 -10  16   8      459.07      426.12     39.15 o
  -9  16   8     1939.53     1905.39     70.58 o
  -8  16   8      318.16      299.80     28.42 o
  -7  16   8      248.54      222.25     27.19 o
  -6  16   8       15.11       12.08     18.23 o
  -5  16   8     3658.84     3454.16     60.82 o
  -4  16   8       48.76       10.89     20.88 o
  -3  16   8     1317.97     1322.66     42.37 o
  -2  16   8     3581.16     3601.94     70.64 o
  -1  16   8     5158.92     4962.41     78.25 o
   0  16   8     4949.88     4730.05    129.48 o
   1  16   8      296.95      364.44     34.30 o
   2  16   8     1239.86     1269.76     45.48 o
   3  16   8     3796.75     3934.67     80.66 o
   4  16   8        1.40      -12.27     28.36 o
   5  16   8       15.74       20.59     54.40 o
   6  16   8      415.34      449.33     58.85 o
 -14  17   8       19.18      -11.43     45.05 o
 -13  17   8        0.16       40.29     36.13 o
 -12  17   8      498.75      510.21     41.12 o
 -11  17   8       31.54       -1.78     30.13 o
 -10  17   8        1.31       29.34     28.48 o
  -9  17   8       18.36       -6.14     25.03 o
  -8  17   8     1501.93     1285.17     46.59 o
  -7  17   8       92.60       90.62     25.21 o
  -6  17   8      521.26      483.08     25.55 o
  -5  17   8      631.35      584.78     26.88 o
  -4  17   8      412.79      430.84     28.22 o
  -3  17   8      270.77      253.13     28.76 o
  -2  17   8      369.71      397.31     34.93 o
  -1  17   8      529.63      539.59     26.55 o
   0  17   8      584.05      593.10     59.35 o
   1  17   8        3.45      -24.17     24.17 o
   2  17   8     1141.13     1198.70     96.87 o
   3  17   8      129.03      109.09     48.73 o
   4  17   8       58.11       89.33     30.81 o
   5  17   8       18.42        0.98     30.62 o
   6  17   8     1290.73     1296.55     51.02 o
 -13  18   8       25.33       27.84     35.35 o
 -12  18   8      158.82      155.37     34.65 o
 -11  18   8      588.42      659.74     42.39 o
 -10  18   8     2265.83     2124.13     86.37 o
  -9  18   8      489.42      473.68     34.71 o
  -8  18   8       57.34       26.61     25.67 o
  -7  18   8     3316.98     3223.43    131.90 o
  -6  18   8     1647.05     1610.23     74.65 o
  -5  18   8      362.13      384.53     24.56 o
  -4  18   8      130.62      154.13     24.91 o
  -3  18   8     4171.05     4006.00     77.51 o
  -2  18   8     2311.94     2199.76     67.81 o
  -1  18   8      663.42      665.80     28.79 o
   0  18   8       95.00       98.83     23.97 o
   1  18   8       59.85       45.51     25.05 o
   2  18   8       19.72       16.36     34.34 o
   3  18   8      412.88      429.10     57.15 o
   4  18   8      849.33      876.30    112.83 o
   5  18   8     1120.02     1046.38     46.39 o
   6  18   8      249.52      286.51     37.12 o
 -13  19   8       71.39       71.79     52.54 o
 -12  19   8       88.67       68.41     49.74 o
 -11  19   8      586.50      539.36     40.69 o
 -10  19   8      472.18      452.67     36.42 o
  -9  19   8      306.83      306.56     32.70 o
  -8  19   8       62.22       51.09     27.58 o
  -7  19   8      323.93      291.63     29.57 o
  -6  19   8       74.62       55.71     21.28 o
  -5  19   8      163.60      147.93     21.71 o
  -4  19   8      211.61      212.23     25.57 o
  -3  19   8      194.74      168.61     26.07 o
  -2  19   8      709.37      784.10     35.15 o
  -1  19   8       59.84       71.05     21.56 o
   0  19   8      800.20      813.60     36.20 o
   1  19   8      422.89      417.38     31.85 o
   2  19   8       14.89        4.82     32.77 o
   3  19   8       93.81       46.64     34.98 o
   4  19   8      960.97     1107.99     56.77 o
   5  19   8       52.27       23.89     59.45 o
 -13  20   8      111.78       97.89     39.01 o
 -12  20   8      469.28      464.09     42.74 o
 -11  20   8      695.01      740.64     44.40 o
 -10  20   8      296.96      267.32     34.17 o
  -9  20   8       32.79       32.85     28.44 o
  -8  20   8       57.83       54.41     28.41 o
  -7  20   8       85.66       51.58     26.04 o
  -6  20   8     1363.76     1359.18     40.03 o
  -5  20   8     1064.51      970.20     34.31 o
  -4  20   8     1576.89     1509.34     46.22 o
  -3  20   8      198.60      239.50     29.57 o
  -2  20   8     1505.40     1453.61     45.96 o
  -1  20   8     2016.44     2084.32     46.10 o
   0  20   8      576.10      505.13     36.19 o
   1  20   8      141.07      122.77     28.01 o
   2  20   8     1586.93     1778.32     65.80 o
   3  20   8      849.21      837.16     50.48 o
   4  20   8      533.51      581.20     84.23 o
   5  20   8        4.69      -21.66     69.99 o
 -12  21   8      584.37      519.85     73.03 o
 -11  21   8      382.33      343.66     37.98 o
 -10  21   8      194.72      178.08     33.45 o
  -9  21   8        7.56       37.40     37.06 o
  -8  21   8      163.94      180.02     31.01 o
  -7  21   8      182.31      210.43     30.48 o
  -6  21   8      171.75      169.58     24.26 o
  -5  21   8      220.48      209.51     33.31 o
  -4  21   8      812.95      785.50     36.79 o
  -3  21   8      209.34      248.21     28.05 o
  -2  21   8        5.73       23.24     25.30 o
  -1  21   8       39.38       59.61     22.01 o
   0  21   8       11.42        7.58     25.81 o
   1  21   8      615.75      701.12     37.05 o
   2  21   8        0.14       47.14     35.47 o
   3  21   8      262.79      308.76     41.79 o
   4  21   8       45.07       84.83     40.66 o
 -12  22   8       27.42        6.08     35.22 o
 -11  22   8      197.94      227.17     38.11 o
 -10  22   8        2.65      -27.29     30.67 o
  -9  22   8        3.29       21.06     31.00 o
  -8  22   8      206.47      195.52     31.56 o
  -7  22   8      101.82       95.22     28.34 o
  -6  22   8     1431.61     1395.85     54.17 o
  -5  22   8      196.02      143.14     28.16 o
  -4  22   8      784.38      807.88     36.77 o
  -3  22   8     1277.65     1384.18     46.54 o
  -2  22   8      431.47      445.74     31.81 o
  -1  22   8     3994.40     4047.90     70.13 o
   0  22   8       35.09       36.76     25.87 o
   1  22   8      170.08      163.80     36.49 o
   2  22   8      889.61     1019.22     53.54 o
   3  22   8       66.39       57.98     37.56 o
   4  22   8     1076.38     1042.80     83.26 o
 -11  23   8       37.02       52.39     35.26 o
 -10  23   8       28.35       34.81     32.53 o
  -9  23   8      279.10      297.83     35.10 o
  -8  23   8      394.78      398.31     46.56 o
  -7  23   8      131.64      168.37     30.45 o
  -6  23   8      349.71      340.92     27.19 o
  -5  23   8      274.14      258.97     26.42 o
  -4  23   8       83.86       89.37     26.36 o
  -3  23   8       14.52       52.97     25.44 o
  -2  23   8      539.78      556.13     38.33 o
  -1  23   8      308.54      350.58     27.02 o
   0  23   8       66.73       77.50     28.09 o
   1  23   8       63.40      115.51     36.15 o
   2  23   8      262.76      264.67     41.17 o
   3  23   8        5.40       54.34     62.83 o
 -11  24   8      263.97      231.83     38.37 o
 -10  24   8      546.09      508.33     63.54 o
  -9  24   8     1433.66     1367.71    105.73 o
  -8  24   8      177.63      226.72     48.06 o
  -7  24   8     1584.37     1450.33     51.71 o
  -6  24   8     2953.94     2910.42    164.01 o
  -5  24   8        2.36       -5.80     26.70 o
  -4  24   8      119.10      148.77     28.38 o
  -3  24   8     2387.12     2437.03     60.03 o
  -2  24   8      146.05      154.64     24.97 o
  -1  24   8      774.11      778.98     36.71 o
   0  24   8      495.92      507.46     35.05 o
   1  24   8     1212.64     1280.15     60.87 o
   2  24   8      276.68      367.58     69.33 o
   3  24   8        5.84      -55.50     55.50 o
 -10  25   8      299.08      343.78     39.13 o
  -9  25   8       94.40      114.03     33.83 o
  -8  25   8      113.73      116.58     33.45 o
  -7  25   8        8.67      -23.17     29.69 o
  -6  25   8      353.36      388.58     35.15 o
  -5  25   8       34.44       22.77     27.18 o
  -4  25   8        2.88       19.63     27.45 o
  -3  25   8      526.28      572.11     40.82 o
  -2  25   8      640.25      693.23     32.56 o
  -1  25   8      611.08      682.76     32.55 o
   0  25   8      363.44      382.19     43.15 o
   1  25   8      895.82      822.84     76.58 o
   2  25   8      141.42      210.75     62.66 o
 -10  26   8      118.79       90.59     42.28 o
  -9  26   8       21.51        1.63     32.67 o
  -8  26   8      542.33      505.49     39.23 o
  -7  26   8      126.67      102.69     54.44 o
  -6  26   8      827.61      806.92     42.47 o
  -5  26   8      120.49       89.78     28.81 o
  -4  26   8     1529.75     1550.64     51.33 o
  -3  26   8      235.56      266.49     39.11 o
  -2  26   8      193.55      200.72     29.80 o
  -1  26   8     3439.59     3399.14     64.95 o
   0  26   8      634.81      656.28     75.50 o
   1  26   8       17.00        9.52     61.32 o
  -9  27   8       84.76       80.04     34.77 o
  -8  27   8      909.51      879.16     51.72 o
  -7  27   8       27.09       90.76     32.02 o
  -6  27   8       46.28       67.73     32.13 o
  -5  27   8     1305.39     1298.80     49.66 o
  -4  27   8      204.44      172.57     56.48 o
  -3  27   8       22.59       18.06     58.13 o
  -2  27   8      420.75      458.25     30.85 o
  -1  27   8       29.18        7.03     37.02 o
   0  27   8      146.59      185.76     41.61 o
   1  27   8      590.23      357.61     67.14 o
  -8  28   8       27.32        7.27     34.18 o
  -7  28   8      253.30      264.90     37.14 o
  -6  28   8     2580.38     2642.68    120.99 o
  -5  28   8       82.31      116.91     31.79 o
  -4  28   8        5.93        2.04     30.38 o
  -3  28   8      860.77      854.20     42.68 o
  -2  28   8        7.13       27.59     38.12 o
  -1  28   8      816.79      804.58     52.95 o
   0  28   8      264.63      282.93     43.15 o
  -7  29   8       26.84       -8.69     34.16 o
  -6  29   8      187.19      208.69     35.50 o
  -5  29   8       24.04      -18.41     30.40 o
  -4  29   8       14.77      -21.34     30.80 o
  -3  29   8      515.65      518.70     47.31 o
  -2  29   8      141.60      132.55     43.31 o
  -1  29   8      344.17      395.94     45.93 o
   0  29   8     2350.73     2456.04    110.10 o
  -6  30   8       10.11       20.30     39.25 o
  -5  30   8        4.86       -0.88     31.58 o
  -4  30   8      137.82      105.62     62.78 o
  -3  30   8       62.12      111.31     43.12 o
  -2  30   8      516.01      535.83     60.51 o
 -15   1   9      395.33      465.00     37.34 o
 -14   1   9      571.47      628.61     37.75 o
 -13   1   9      673.78      743.78     37.25 o
 -12   1   9      220.87      212.21     23.19 o
 -11   1   9       37.90       20.70     18.19 o
 -10   1   9      816.14      828.40     28.54 o
  -9   1   9      644.81      582.10     24.25 o
  -8   1   9      354.60      362.09     23.72 o
  -7   1   9      510.50      463.84     18.55 o
  -6   1   9      642.89      672.45     20.73 o
  -5   1   9      711.57      762.93     20.23 o
  -4   1   9     1771.73     1669.42     40.81 o
  -3   1   9     1869.90     1913.38     38.96 o
  -2   1   9      533.14      456.61     21.34 o
  -1   1   9       15.53        2.12     23.82 o
   0   1   9     1232.79     1340.03     42.98 o
   1   1   9     1718.03     1703.99     64.77 o
   2   1   9     2306.86     2313.16     50.51 o
   3   1   9       51.03       40.23     23.76 o
   4   1   9       51.65       43.52     24.40 o
   5   1   9      160.94      234.46     29.99 o
   6   1   9        1.99       -2.45     27.76 o
   7   1   9      417.77      490.09     54.57 o
 -15   2   9       23.77       33.55     28.54 o
 -14   2   9        7.89      -29.96     29.96 o
 -13   2   9      159.63      171.76     28.53 o
 -12   2   9       45.34       12.81     25.15 o
 -11   2   9        2.04       -8.59     24.62 o
 -10   2   9       61.64       51.14     18.68 o
  -9   2   9       66.06       57.09     17.02 o
  -8   2   9       14.36       14.03     14.21 o
  -7   2   9       50.69       42.63     14.60 o
  -6   2   9      367.51      368.04     16.49 o
  -5   2   9      312.74      331.01     13.92 o
  -4   2   9      120.00      149.96     17.17 o
  -3   2   9      258.59      264.92     16.79 o
  -2   2   9      621.69      687.04     33.51 o
  -1   2   9        1.84        5.18     22.00 o
   0   2   9      358.32      330.42     30.10 o
   1   2   9      549.51      588.17     32.72 o
   2   2   9      125.23      132.82     23.67 o
   3   2   9       32.98       37.64     22.96 o
   4   2   9      389.12      418.82     29.50 o
   5   2   9        2.50       -5.78     25.91 o
   6   2   9      248.06      207.91     42.87 o
   7   2   9      325.60      327.21     52.51 o
 -15   3   9       11.92       -2.09     29.07 o
 -14   3   9      118.82      113.79     30.24 o
 -13   3   9      295.88      141.46     28.19 o
 -12   3   9      362.47      350.08     29.30 o
 -11   3   9        2.73      -17.84     21.76 o
 -10   3   9       18.30       13.78     19.27 o
  -9   3   9     1061.95      983.52     29.56 o
  -8   3   9     4373.84     4440.26     58.60 o
  -7   3   9      721.75      684.51     20.92 o
  -6   3   9      114.73      136.88     15.37 o
  -5   3   9     1070.04     1143.99     21.57 o
  -4   3   9       58.34       46.75     15.97 o
  -3   3   9     4203.26     3914.13     57.14 o
  -2   3   9      929.24      789.80     27.91 o
  -1   3   9      963.55      869.78     43.71 o
   0   3   9       37.77       62.09     22.09 o
   1   3   9      376.22      393.19     29.01 o
   2   3   9     2880.30     2857.02     93.23 o
   3   3   9     1827.56     1754.45     54.15 o
   4   3   9       25.61      -24.96     24.96 o
   5   3   9     1170.56     1270.56     44.09 o
   6   3   9     1826.91     1999.99     54.49 o
   7   3   9     1295.05     1467.06     71.02 o
 -15   4   9       81.91       84.87     32.10 o
 -14   4   9        0.87       28.62     29.03 o
 -13   4   9      626.97      638.77     36.70 o
 -12   4   9       72.31       80.47     25.77 o
 -11   4   9        1.76       35.77     22.91 o
 -10   4   9      733.57      732.57     31.72 o
  -9   4   9      706.94      717.29     25.83 o
  -8   4   9       14.05        7.54     15.51 o
  -7   4   9     3430.73     3507.32     48.84 o
  -6   4   9       33.54       29.83     13.75 o
  -5   4   9      133.84      159.00     12.60 o
  -4   4   9     2115.81     2143.63     42.58 o
  -3   4   9     3668.57     3527.23     52.93 o
  -2   4   9       32.01       31.75     16.49 o
  -1   4   9      164.41      209.24     27.40 o
   0   4   9     2214.70     2015.76     67.40 o
   1   4   9        2.54        7.12     22.73 o
   2   4   9     1932.00     1945.86     52.81 o
   3   4   9      529.25      513.95     34.54 o
   4   4   9       43.60       17.02     24.66 o
   5   4   9      607.30      655.72     35.27 o
   6   4   9      969.28      893.49     40.08 o
   7   4   9        4.39      -40.85     44.63 o
 -15   5   9       71.71       69.36     31.85 o
 -14   5   9     2518.91     2672.93     63.01 o
 -13   5   9      940.33     1003.18     41.50 o
 -12   5   9       83.98       71.48     25.05 o
 -11   5   9        2.47       -0.84     22.12 o
 -10   5   9       65.49       69.95     25.65 o
  -9   5   9        7.39       24.29     19.37 o
  -8   5   9       19.25        5.25     18.95 o
  -7   5   9     1191.31     1141.54     29.25 o
  -6   5   9     1929.44     1858.78     32.20 o
  -5   5   9       14.81       26.37     12.14 o
  -4   5   9     3049.02     3013.75     46.48 o
  -3   5   9     7829.94     7786.18    139.74 o
  -2   5   9     1268.13     1258.10     34.02 o
  -1   5   9     1421.38     1439.22     35.97 o
   0   5   9     4355.91     4478.51     84.29 o
   1   5   9     2496.87     2439.90     58.62 o
   2   5   9      346.94      385.58     30.18 o
   3   5   9      746.55      795.73     41.14 o
   4   5   9       46.60      102.70     26.08 o
   5   5   9        1.14        2.98     26.24 o
   6   5   9      192.06      150.67     36.10 o
   7   5   9       66.66       94.27     47.33 o
 -15   6   9      552.75      534.31     39.37 o
 -14   6   9      521.39      483.62     36.22 o
 -13   6   9      520.97      537.53     50.00 o
 -12   6   9      346.83      385.18     31.11 o
 -11   6   9      137.19      111.49     25.48 o
 -10   6   9      808.16      806.79     33.05 o
  -9   6   9      464.38      451.82     44.91 o
  -8   6   9     1531.58     1523.72     35.33 o
  -7   6   9     3023.26     3018.47     44.28 o
  -6   6   9     1457.51     1398.32     26.01 o
  -5   6   9      383.56      388.24     17.98 o
  -4   6   9      182.20      217.82     22.88 o
  -3   6   9     2942.18     3008.38     59.34 o
  -2   6   9     3007.47     2945.72     54.13 o
  -1   6   9     2080.64     1979.11     43.68 o
   0   6   9       70.28       90.93     23.40 o
   1   6   9     5687.69     5478.65    111.19 o
   2   6   9       15.00       52.21     25.63 o
   3   6   9      284.87      351.22     32.13 o
   4   6   9     2947.85     3011.84     71.68 o
   5   6   9     1530.32     1586.65     47.41 o
   6   6   9      194.38      199.66     36.58 o
 -15   7   9      317.00      287.93     36.70 o
 -14   7   9      192.09      119.71     31.77 o
 -13   7   9      228.76      238.87     31.17 o
 -12   7   9     1288.51     1329.19     67.50 o
 -11   7   9       25.25       22.91     23.27 o
 -10   7   9       40.79       46.51     22.21 o
  -9   7   9     3702.19     3726.60    105.18 o
  -8   7   9     3978.79     3936.57     67.88 o
  -7   7   9       11.47       19.00     15.60 o
  -6   7   9     1241.31     1278.40     30.20 o
  -5   7   9     3833.10     3748.20     54.00 o
  -4   7   9     1537.00     1570.98     31.44 o
  -3   7   9      129.18      109.30     18.60 o
  -2   7   9      798.73      770.30     29.12 o
  -1   7   9     2934.67     2844.66     52.94 o
   0   7   9        7.97       10.11     20.76 o
   1   7   9     1877.12     2043.85     54.05 o
   2   7   9     1854.26     1883.60     53.10 o
   3   7   9     1822.79     1766.15     57.23 o
   4   7   9       78.60       64.88     37.32 o
   5   7   9     1028.36     1180.07     63.21 o
   6   7   9      208.38      229.93     37.85 o
 -15   8   9      214.46      245.97     35.32 o
 -14   8   9        4.82      -17.36     29.19 o
 -13   8   9      389.77      421.88     34.59 o
 -12   8   9       43.36        2.56     26.55 o
 -11   8   9        4.07        4.63     23.76 o
 -10   8   9     1456.96     1444.92     83.90 o
  -9   8   9       16.41       34.47     20.88 o
  -8   8   9      776.56      764.04     50.58 o
  -7   8   9     5536.44     5562.42     76.20 o
  -6   8   9      604.34      628.87     22.03 o
  -5   8   9      654.79      684.67     23.30 o
  -4   8   9     5389.45     5414.87     81.53 o
  -3   8   9      227.55      249.64     20.77 o
  -2   8   9       33.35       32.34     17.87 o
  -1   8   9     3897.21     3724.59     63.94 o
   0   8   9      347.55      357.25     27.92 o
   1   8   9      121.71      108.15     25.20 o
   2   8   9     1919.87     1861.57     54.17 o
   3   8   9      332.88      354.41     33.92 o
   4   8   9      198.65      182.43     31.56 o
   5   8   9      116.69      114.22     28.83 o
   6   8   9      689.12      645.64     44.41 o
 -15   9   9      478.44      488.62     40.16 o
 -14   9   9      761.03      906.40     43.99 o
 -13   9   9     1488.57     1400.23     48.73 o
 -12   9   9       47.77       38.33     26.95 o
 -11   9   9      123.04      149.71     26.93 o
 -10   9   9      646.30      608.25     33.96 o
  -9   9   9       15.94      -19.68     20.27 o
  -8   9   9      284.50      220.95     22.44 o
  -7   9   9     4179.90     4292.81     63.12 o
  -6   9   9     1336.65     1273.11     36.73 o
  -5   9   9      261.69      286.08     19.74 o
  -4   9   9     4015.54     3991.82     64.06 o
  -3   9   9     3005.91     2892.44     53.11 o
  -2   9   9     2193.27     2173.50     52.98 o
  -1   9   9     1737.20     1759.71     40.79 o
   0   9   9     1764.12     1775.56     41.79 o
   1   9   9     1414.07     1545.07     46.96 o
   2   9   9      399.85      383.26     45.43 o
   3   9   9      143.96      138.09     30.68 o
   4   9   9       10.59       15.14     30.19 o
   5   9   9       10.19       12.95     35.63 o
   6   9   9      116.40      150.20     36.25 o
 -15  10   9      595.22      511.83     38.90 o
 -14  10   9       31.10       26.48     31.10 o
 -13  10   9      215.30      269.75     32.04 o
 -12  10   9       97.44       94.45     37.34 o
 -11  10   9       86.59      152.07     47.09 o
 -10  10   9      373.13      316.46     26.43 o
  -9  10   9       58.09       49.16     21.46 o
  -8  10   9     1472.24     1465.78     60.23 o
  -7  10   9     2619.25     2536.66     52.50 o
  -6  10   9      160.20      179.44     20.40 o
  -5  10   9     3000.19     2958.97     61.94 o
  -4  10   9      184.46      233.95     26.80 o
  -3  10   9        4.93       15.21     19.67 o
  -2  10   9     3313.85     3164.92     59.34 o
  -1  10   9      159.16      166.76     20.15 o
   0  10   9      380.93      328.66     23.39 o
   1  10   9      679.47      779.57     36.53 o
   2  10   9      124.90       73.24     27.33 o
   3  10   9      180.58      161.49     31.18 o
   4  10   9     1068.16     1115.12     51.53 o
   5  10   9      127.24       85.22     34.26 o
   6  10   9       50.03       48.42     34.68 o
 -14  11   9        7.44       19.94     31.19 o
 -13  11   9       20.63       -9.11     32.70 o
 -12  11   9      446.29      622.20     43.36 o
 -11  11   9      336.74      296.95     32.49 o
 -10  11   9       33.78       37.23     22.58 o
  -9  11   9     4375.99     4476.33     76.87 o
  -8  11   9     2525.75     2344.29     58.49 o
  -7  11   9       26.43       36.71     18.93 o
  -6  11   9      457.49      459.15     24.36 o
  -5  11   9      579.36      521.48     28.62 o
  -4  11   9      144.30      156.81     21.70 o
  -3  11   9       36.86       31.30     23.71 o
  -2  11   9      641.62      623.87     26.48 o
  -1  11   9      957.95      855.85     30.72 o
   0  11   9        0.90       -0.42     19.40 o
   1  11   9     3204.41     3263.46     74.01 o
   2  11   9     1175.15     1188.86     48.53 o
   3  11   9     2618.73     2679.14     65.77 o
   4  11   9       10.74       -1.62     30.44 o
   5  11   9      218.07      271.42     37.29 o
   6  11   9     1601.09     1782.64     61.86 o
 -14  12   9        0.20       -4.37     31.45 o
 -13  12   9      296.88      260.06     33.11 o
 -12  12   9      258.85      249.74     31.24 o
 -11  12   9        1.28       -1.96     25.25 o
 -10  12   9      119.13      121.46     26.96 o
  -9  12   9      112.88      144.88     28.15 o
  -8  12   9       21.66        9.51     23.23 o
  -7  12   9      747.27      708.42     51.01 o
  -6  12   9       40.80       53.88     18.79 o
  -5  12   9        5.05      -19.61     19.97 o
  -4  12   9      265.74      253.91     24.43 o
  -3  12   9       44.78       43.66     29.49 o
  -2  12   9     1284.82     1315.07     37.21 o
  -1  12   9      764.73      801.70     30.68 o
   0  12   9      260.22      227.89     22.46 o
   1  12   9      374.08      391.13     30.91 o
   2  12   9       22.03       16.23     27.71 o
   3  12   9       18.87      -10.92     29.34 o
   4  12   9      170.00      108.33     32.27 o
   5  12   9      203.00      146.10     35.38 o
   6  12   9       32.56       36.16     35.75 o
 -14  13   9       31.77       24.16     30.15 o
 -13  13   9      247.27      239.75     32.88 o
 -12  13   9       48.02       47.87     27.32 o
 -11  13   9       14.31        5.57     29.56 o
 -10  13   9      209.51      193.45     30.31 o
  -9  13   9      133.57      213.84     36.70 o
  -8  13   9      205.29      130.65     26.16 o
  -7  13   9      572.31      579.04     37.53 o
  -6  13   9        0.56        3.80     18.78 o
  -5  13   9       98.06       91.88     22.06 o
  -4  13   9     2792.99     2904.97    112.71 o
  -3  13   9     1796.56     1616.44     43.99 o
  -2  13   9     1948.45     1882.57     73.21 o
  -1  13   9      206.71      259.82     23.52 o
   0  13   9      545.96      653.39     30.12 o
   1  13   9     1060.67     1096.53     43.12 o
   2  13   9       11.91       41.19     28.68 o
   3  13   9      105.49      115.45     46.03 o
   4  13   9      456.80      502.19     38.86 o
   5  13   9        0.72       48.89     34.90 o
 -14  14   9       63.58      123.48     49.97 o
 -13  14   9       42.96      -26.98     33.33 o
 -12  14   9      188.81      216.37     35.84 o
 -11  14   9       61.42       81.66     30.66 o
 -10  14   9      129.10       94.15     29.30 o
  -9  14   9        1.45      -14.85     25.68 o
  -8  14   9      200.81      199.42     27.82 o
  -7  14   9       11.70        7.10     28.14 o
  -6  14   9      281.05      329.04     30.63 o
  -5  14   9     1779.64     1805.38     79.90 o
  -4  14   9      225.30      231.83     25.84 o
  -3  14   9        0.98      -20.38     20.38 o
  -2  14   9       13.61       -0.57     24.85 o
  -1  14   9       57.41       42.37     26.57 o
   0  14   9      524.13      528.33     31.78 o
   1  14   9       36.26       64.56     27.71 o
   2  14   9      196.24      209.63     31.84 o
   3  14   9      500.41      563.84     69.06 o
   4  14   9       71.76       37.04     44.12 o
   5  14   9      227.33      311.40     36.54 o
 -14  15   9      127.72      116.78     45.19 o
 -13  15   9      701.70      726.85     48.27 o
 -12  15   9      131.05      128.66     34.78 o
 -11  15   9        4.72      -16.05     32.64 o
 -10  15   9       13.66       16.48     29.14 o
  -9  15   9      196.70      239.79     31.02 o
  -8  15   9      557.97      479.91     33.72 o
  -7  15   9      469.72      503.39     38.01 o
  -6  15   9      143.27      103.31     21.13 o
  -5  15   9      160.00      243.37     26.60 o
  -4  15   9     5746.41     5609.34    100.67 o
  -3  15   9     1697.51     1519.50     46.57 o
  -2  15   9      247.62      252.99     30.03 o
  -1  15   9      201.17      305.39     34.28 o
   0  15   9      407.88      495.62     33.50 o
   1  15   9     1002.86      940.63     50.44 o
   2  15   9      284.61      272.68     33.22 o
   3  15   9      548.11      581.00     38.67 o
   4  15   9       25.57       41.94     31.71 o
   5  15   9       48.98      -13.82     33.76 o
 -13  16   9      228.07      247.40     41.10 o
 -12  16   9       16.10        8.90     33.52 o
 -11  16   9      142.25      117.94     40.02 o
 -10  16   9      291.16      273.53     46.90 o
  -9  16   9        7.84      -20.26     27.13 o
  -8  16   9       10.76      -27.45     27.81 o
  -7  16   9     1432.01     1417.83     58.82 o
  -6  16   9      400.34      358.43     25.21 o
  -5  16   9      120.21       75.77     39.13 o
  -4  16   9      151.72      200.55     25.87 o
  -3  16   9       82.33       40.60     23.80 o
  -2  16   9      117.20      104.80     26.58 o
  -1  16   9      424.31      391.71     32.46 o
   0  16   9     1351.16     1319.81     51.57 o
   1  16   9      456.25      428.01     42.41 o
   2  16   9      114.71       83.77     36.85 o
   3  16   9     1448.00     1487.29     53.48 o
   4  16   9        1.39       20.48     34.08 o
   5  16   9      196.84      139.00     35.46 o
 -13  17   9       17.49       43.37     36.50 o
 -12  17   9        8.69       36.27     34.94 o
 -11  17   9      107.11       55.80     31.91 o
 -10  17   9      281.75      256.33     35.72 o
  -9  17   9     2247.31     2158.69     60.80 o
  -8  17   9     1526.92     1506.84    106.41 o
  -7  17   9      184.62      172.04     27.85 o
  -6  17   9       64.75       60.31     22.86 o
  -5  17   9       87.75       70.85     23.64 o
  -4  17   9      579.21      603.08     33.00 o
  -3  17   9       53.38       56.87     24.55 o
  -2  17   9      310.92      340.64     31.06 o
  -1  17   9      528.89      488.45     33.55 o
   0  17   9      559.30      529.72     47.54 o
   1  17   9      255.94      298.64     40.25 o
   2  17   9     1924.87     1928.75     91.61 o
   3  17   9      795.09      644.28     49.97 o
   4  17   9       92.45       72.16     43.78 o
 -13  18   9       38.61       79.89     37.57 o
 -12  18   9        8.26       11.74     35.47 o
 -11  18   9       72.01       78.17     32.83 o
 -10  18   9       87.54      109.12     31.48 o
  -9  18   9      100.88       90.41     30.42 o
  -8  18   9      699.17      700.25     61.86 o
  -7  18   9      103.08       93.98     27.26 o
  -6  18   9      321.66      279.98     29.12 o
  -5  18   9      974.06      994.33     71.62 o
  -4  18   9        0.48        4.70     24.72 o
  -3  18   9      272.18      275.59     31.58 o
  -2  18   9     3778.59     3844.75     98.10 o
  -1  18   9       17.75       32.28     26.81 o
   0  18   9       90.70       78.77     28.01 o
   1  18   9      865.90      927.02     52.20 o
   2  18   9      411.71      501.91     87.00 o
   3  18   9      339.91      338.56     43.56 o
   4  18   9      700.53      592.49     49.92 o
 -12  19   9        3.27        7.02     35.57 o
 -11  19   9      255.74      238.22     37.09 o
 -10  19   9      348.12      374.11     37.24 o
  -9  19   9        7.85      -10.81     28.36 o
  -8  19   9      164.41      140.26     30.41 o
  -7  19   9     1126.72      964.62     61.74 o
  -6  19   9       83.38       37.34     25.40 o
  -5  19   9      104.17      105.57     32.11 o
  -4  19   9     1005.79     1054.82     41.79 o
  -3  19   9     3134.59     3230.39     70.35 o
  -2  19   9      541.51      538.01     34.54 o
  -1  19   9      505.25      566.62     76.45 o
   0  19   9     2404.61     2452.71     62.10 o
   1  19   9      278.47      307.67     42.25 o
   2  19   9      243.08      330.90     43.98 o
   3  19   9       68.50       81.90     40.37 o
   4  19   9       94.38       84.84     42.56 o
 -12  20   9        1.00       51.31     51.03 o
 -11  20   9       23.93      -16.60     32.82 o
 -10  20   9     1402.54     1438.89     63.58 o
  -9  20   9      192.19      255.89     33.45 o
  -8  20   9       85.10       31.50     40.26 o
  -7  20   9     1457.86     1379.23     49.37 o
  -6  20   9       27.35       19.80     31.97 o
  -5  20   9       58.30       19.09     25.78 o
  -4  20   9     1400.46     1390.66     48.14 o
  -3  20   9        6.06       30.19     25.57 o
  -2  20   9        6.41       -1.65     28.39 o
  -1  20   9      424.17      427.11     34.23 o
   0  20   9     1084.62     1126.04     82.71 o
   1  20   9      115.45      126.43     39.61 o
   2  20   9      327.12      319.29     41.48 o
   3  20   9      920.38      970.41     76.84 o
 -12  21   9     1676.74     1574.97     89.30 o
 -11  21   9      846.84      806.91     47.63 o
 -10  21   9       23.98        3.11     32.67 o
  -9  21   9     1737.91     1747.60     58.41 o
  -8  21   9     3217.00     3207.07     75.21 o
  -7  21   9      285.39      282.40     33.20 o
  -6  21   9      444.60      379.99     32.45 o
  -5  21   9     2667.54     2595.32     62.59 o
  -4  21   9       68.71       79.41     26.79 o
  -3  21   9       14.53       28.48     31.56 o
  -2  21   9       22.53        9.16     28.73 o
  -1  21   9      817.03      714.18     61.64 o
   0  21   9      247.24      301.86     33.03 o
   1  21   9      436.97      406.99     67.80 o
   2  21   9     1737.30     1801.07     72.27 o
   3  21   9      613.25      589.56     50.90 o
 -11  22   9        0.23      -28.69     34.68 o
 -10  22   9      475.74      497.57     74.14 o
  -9  22   9      421.26      311.14     35.79 o
  -8  22   9      596.82      465.83     38.23 o
  -7  22   9      274.24      311.52     33.25 o
  -6  22   9        1.20       19.78     26.85 o
  -5  22   9     1156.16     1203.68     47.44 o
  -4  22   9      228.88      248.46     30.98 o
  -3  22   9      382.13      449.82     33.59 o
  -2  22   9     2381.45     2308.28     61.84 o
  -1  22   9       23.91       80.29     29.54 o
   0  22   9       34.77        7.62     28.79 o
   1  22   9      831.53      914.25     53.95 o
   2  22   9        0.19       -2.57     37.85 o
   3  22   9      153.68      204.32     57.75 o
 -11  23   9       52.25       69.78     34.83 o
 -10  23   9      577.63      591.26     43.78 o
  -9  23   9       13.73       -4.10     35.20 o
  -8  23   9        8.02       37.39     30.75 o
  -7  23   9      655.96      633.86     40.31 o
  -6  23   9      604.51      622.22     36.70 o
  -5  23   9      117.75      179.55     30.86 o
  -4  23   9     1702.56     1664.16     53.34 o
  -3  23   9     2799.51     2718.22     65.04 o
  -2  23   9     1043.10     1081.28     56.45 o
  -1  23   9       72.63       88.26     29.33 o
   0  23   9     1462.87     1492.20     52.48 o
   1  23   9       48.62       42.98     40.19 o
   2  23   9      286.79      345.75     45.88 o
 -10  24   9     1213.84     1155.81     67.01 o
  -9  24   9      160.70      145.64     34.99 o
  -8  24   9        5.00       22.51     57.98 o
  -7  24   9      922.24      865.63     44.88 o
  -6  24   9        3.87       36.71     33.88 o
  -5  24   9       33.45      -12.70     28.76 o
  -4  24   9      141.90      110.18     30.42 o
  -3  24   9      187.60      189.97     31.19 o
  -2  24   9        9.56      -24.78     24.78 o
  -1  24   9       42.07       40.41     30.24 o
   0  24   9      290.95      318.32     42.50 o
   1  24   9       43.08       37.93     38.84 o
  -9  25   9      650.50      599.88     43.78 o
  -8  25   9     1020.13      934.65     47.49 o
  -7  25   9        6.35        9.30     36.02 o
  -6  25   9      193.02      219.57     64.77 o
  -5  25   9      232.20      284.81     33.72 o
  -4  25   9       15.45       15.89     29.83 o
  -3  25   9      297.18      319.49     29.89 o
  -2  25   9       10.17       11.08     25.80 o
  -1  25   9       92.44      102.09     31.93 o
   0  25   9        6.01      -30.88     30.88 o
  -9  26   9       15.52       40.93     35.39 o
  -8  26   9      374.66      372.57     39.19 o
  -7  26   9        5.62      -46.04     50.60 o
  -6  26   9      138.27      176.74     40.04 o
  -5  26   9      379.45      377.55     36.02 o
  -4  26   9      580.92      586.94     38.74 o
  -3  26   9       36.52       50.92     26.77 o
  -2  26   9     1265.34     1345.22     43.89 o
  -1  26   9     1184.21     1227.14     80.60 o
   0  26   9      986.19     1034.13    105.34 o
  -8  27   9      125.38      119.15     36.61 o
  -7  27   9      208.13      217.18     43.22 o
  -6  27   9       26.65      -14.03     37.45 o
  -5  27   9      219.53      264.06     35.11 o
  -4  27   9     1110.35     1119.44     47.26 o
  -3  27   9     2152.41     2142.69     67.83 o
  -2  27   9      332.16      301.26     30.69 o
  -1  27   9        8.95       -7.95     49.01 o
  -6  28   9       50.69       99.03     40.46 o
  -5  28   9      191.30      222.17     34.45 o
  -4  28   9        5.81       -1.01     40.37 o
  -3  28   9       15.92      -18.44     27.10 o
  -2  28   9      829.96      889.29     73.78 o
 -15   0  10       77.55      128.39     53.14 o
 -14   0  10     1080.54     1145.06     75.39 o
 -13   0  10       29.56      -31.50     42.33 o
 -12   0  10      478.37      469.11     36.02 o
 -11   0  10     1740.94     1826.73    110.09 o
 -10   0  10      684.84      742.92     37.43 o
  -9   0  10      536.69      554.91     32.49 o
  -8   0  10      751.95      768.74     50.77 o
  -7   0  10      230.26      247.16     24.57 o
  -6   0  10       32.22       29.28     35.58 o
  -5   0  10       19.99       10.79     23.46 o
  -4   0  10      265.52      271.51     28.65 o
  -3   0  10      253.10      248.72     44.46 o
  -2   0  10     1846.91     1817.18     84.44 o
  -1   0  10     2521.72     2555.12     75.57 o
   0   0  10     3597.43     3491.40     92.00 o
   1   0  10     4347.62     4052.19    103.00 o
   2   0  10      531.91      606.52     47.39 o
   3   0  10       25.47       32.93     37.38 o
   4   0  10     2892.18     3183.95     95.19 o
   5   0  10        1.69      -28.46     67.30 o
 -15   1  10       74.63      105.37     34.32 o
 -14   1  10       11.80       32.30     32.03 o
 -13   1  10      762.72      690.30     33.34 o
 -12   1  10      381.11      379.50     28.49 o
 -11   1  10      117.26      133.51     24.15 o
 -10   1  10        7.68      -17.27     17.27 o
  -9   1  10      491.49      473.78     22.03 o
  -8   1  10      104.03      125.07     16.51 o
  -7   1  10     2204.01     2175.02     37.33 o
  -6   1  10      851.27      787.36     33.32 o
  -5   1  10      230.10      237.07     20.53 o
  -4   1  10       85.49      122.32     18.29 o
  -3   1  10      463.63      466.99     22.92 o
  -2   1  10      133.66      150.04     20.54 o
  -1   1  10     2957.02     2873.73     64.55 o
   0   1  10      392.00      363.05     27.76 o
   1   1  10      896.26      878.88     35.11 o
   2   1  10      714.00      615.30     33.38 o
   3   1  10       70.69       87.56     27.97 o
   4   1  10      604.88      619.60     35.95 o
   5   1  10      364.63      369.57     33.74 o
 -15   2  10      298.47      340.88     36.98 o
 -14   2  10       72.73       72.19     28.25 o
 -13   2  10       22.61        4.07     24.66 o
 -12   2  10       14.96       25.98     25.95 o
 -11   2  10      191.12      204.97     23.16 o
 -10   2  10      264.51      250.73     21.57 o
  -9   2  10      961.44      903.69     26.81 o
  -8   2  10      255.66      251.48     16.95 o
  -7   2  10       74.01       33.18     13.86 o
  -6   2  10     7178.13     7112.05     84.08 o
  -5   2  10     3532.21     3457.91     63.95 o
  -4   2  10     3800.32     3571.08     55.41 o
  -3   2  10      237.68      305.70     19.59 o
  -2   2  10     1553.69     1608.91     40.87 o
  -1   2  10     3195.74     3257.17     68.82 o
   0   2  10      437.09      452.92     31.75 o
   1   2  10       22.42        7.00     23.93 o
   2   2  10      107.36      118.59     26.19 o
   3   2  10      370.89      306.72     30.36 o
   4   2  10      973.27     1148.28     42.88 o
   5   2  10      507.22      631.20     38.46 o
 -15   3  10      505.41      447.64     48.10 o
 -14   3  10      318.70      332.03     34.67 o
 -13   3  10      111.83      169.62     29.33 o
 -12   3  10      610.88      585.77     33.99 o
 -11   3  10        1.01       20.08     25.30 o
 -10   3  10        4.09        9.72     18.80 o
  -9   3  10      855.04      803.07     35.62 o
  -8   3  10      172.13      192.67     17.30 o
  -7   3  10      545.32      593.43     19.80 o
  -6   3  10     1600.32     1527.98     30.58 o
  -5   3  10       67.62       64.32     25.34 o
  -4   3  10      790.45      904.62     27.64 o
  -3   3  10        0.05      -18.46     18.46 o
  -2   3  10       85.32       73.79     19.54 o
  -1   3  10     2109.44     2047.72     53.30 o
   0   3  10        9.36      -27.56     30.78 o
   1   3  10       84.25      116.30     28.22 o
   2   3  10     1226.32     1258.84     42.66 o
   3   3  10       39.92       55.95     27.16 o
   4   3  10      708.47      749.39     59.11 o
   5   3  10     1697.15     1760.07     52.83 o
 -15   4  10      224.96      372.25     56.98 o
 -14   4  10      894.07      918.45     59.52 o
 -13   4  10       86.86       81.01     29.62 o
 -12   4  10        4.77       -8.88     25.64 o
 -11   4  10     1529.28     1538.41     67.22 o
 -10   4  10      869.60      894.79     34.58 o
  -9   4  10      283.01      229.59     20.74 o
  -8   4  10     1563.66     1588.28     33.56 o
  -7   4  10      823.93      816.05     23.64 o
  -6   4  10      868.88      874.38     23.99 o
  -5   4  10        7.46       -7.65     17.21 o
  -4   4  10       39.29       42.93     18.20 o
  -3   4  10       24.48       30.45     19.10 o
  -2   4  10      194.51      153.35     20.78 o
  -1   4  10     1992.78     1950.48     61.63 o
   0   4  10     1298.53     1311.43     44.88 o
   1   4  10     2536.49     2472.30     62.06 o
   2   4  10        7.73       20.33     24.21 o
   3   4  10      498.12      496.58     32.79 o
   4   4  10     1033.06     1171.03     42.98 o
   5   4  10      593.90      548.45     37.62 o
 -15   5  10       99.29      106.77     37.37 o
 -14   5  10       14.56        2.00     30.73 o
 -13   5  10       14.19        3.73     28.08 o
 -12   5  10       27.69        0.96     25.81 o
 -11   5  10        2.95       10.72     24.87 o
 -10   5  10        0.19       -7.00     22.78 o
  -9   5  10      109.15      130.23     23.20 o
  -8   5  10      329.64      363.42     19.51 o
  -7   5  10        4.69        0.62     13.50 o
  -6   5  10       13.43       33.68     13.97 o
  -5   5  10      405.77      366.08     22.48 o
  -4   5  10       29.15       33.70     15.93 o
  -3   5  10       72.41       94.40     19.41 o
  -2   5  10      109.25      115.78     20.67 o
  -1   5  10       75.38       97.67     30.00 o
   0   5  10      514.62      507.74     32.44 o
   1   5  10        9.41        1.54     25.96 o
   2   5  10        0.95        5.80     28.44 o
   3   5  10      515.05      563.90     37.43 o
   4   5  10      294.31      375.16     34.09 o
   5   5  10       43.72       31.90     29.77 o
 -15   6  10       18.78      -29.14     30.94 o
 -14   6  10       57.16       81.66     30.70 o
 -13   6  10        0.01       -7.15     28.07 o
 -12   6  10      123.46      153.25     28.33 o
 -11   6  10      290.23      282.32     30.54 o
 -10   6  10      583.68      633.73     32.48 o
  -9   6  10     1334.44     1266.71     40.58 o
  -8   6  10       96.22       57.95     18.26 o
  -7   6  10      147.61      184.58     15.04 o
  -6   6  10     1322.04     1343.89     31.95 o
  -5   6  10      376.82      374.34     21.94 o
  -4   6  10      311.19      261.99     21.77 o
  -3   6  10      690.96      838.83     30.78 o
  -2   6  10     1031.97     1170.62     36.29 o
  -1   6  10      659.29      780.05     36.38 o
   0   6  10      192.71      223.39     43.83 o
   1   6  10      231.01      205.73     30.30 o
   2   6  10      284.39      359.42     33.43 o
   3   6  10       77.89      165.45     34.30 o
   4   6  10       33.90       24.15     27.75 o
   5   6  10      135.08      144.45     31.78 o
 -15   7  10       25.96       -8.36     33.62 o
 -14   7  10        2.62       10.15     31.63 o
 -13   7  10        5.63      -14.66     30.56 o
 -12   7  10       13.38       36.44     27.05 o
 -11   7  10       32.73       46.16     26.30 o
 -10   7  10        1.64      -21.58     23.04 o
  -9   7  10       18.92       23.13     22.09 o
  -8   7  10      162.02      145.97     21.91 o
  -7   7  10      554.55      527.42     23.29 o
  -6   7  10       22.74       29.93     15.29 o
  -5   7  10      491.31      577.48     24.96 o
  -4   7  10      739.25      663.86     27.63 o
  -3   7  10       11.45       45.03     19.08 o
  -2   7  10       93.65       70.45     19.84 o
  -1   7  10      166.38      157.76     21.79 o
   0   7  10       67.61       76.43     26.03 o
   1   7  10      159.31      220.84     45.27 o
   2   7  10       41.27       38.35     30.23 o
   3   7  10        5.83       -2.61     29.16 o
   4   7  10     1385.83     1506.06     48.79 o
   5   7  10        4.79      -18.65     30.19 o
 -14   8  10        3.85      -10.07     29.13 o
 -13   8  10        4.28        0.41     28.48 o
 -12   8  10       66.92       83.27     39.20 o
 -11   8  10       73.47       78.15     26.19 o
 -10   8  10      183.30      184.60     26.51 o
  -9   8  10      705.28      691.62     31.10 o
  -8   8  10      742.73      713.09     30.33 o
  -7   8  10     1101.42     1090.05     39.30 o
  -6   8  10     4429.55     4459.19     84.56 o
  -5   8  10     7060.01     6867.20    117.49 o
  -4   8  10      744.09      674.94     28.48 o
  -3   8  10       18.83       21.77     19.73 o
  -2   8  10      127.03      198.24     22.20 o
  -1   8  10      863.61      937.27     40.27 o
   0   8  10     1508.05     1512.54     48.15 o
   1   8  10       35.98       58.00     27.85 o
   2   8  10        2.91      -29.00     29.00 o
   3   8  10       98.47      126.55     40.34 o
   4   8  10      704.05      830.03     39.02 o
   5   8  10      712.00      850.16     52.77 o
 -14   9  10        6.90      -35.37     35.37 o
 -13   9  10      416.31      391.01     46.61 o
 -12   9  10      775.56      823.58     39.21 o
 -11   9  10      324.26      319.80     29.60 o
 -10   9  10       12.20       38.07     24.50 o
  -9   9  10        1.21      -12.30     28.94 o
  -8   9  10       67.15       80.95     21.62 o
  -7   9  10      262.20      236.52     30.15 o
  -6   9  10       77.98       61.23     25.85 o
  -5   9  10      144.16      171.34     23.69 o
  -4   9  10      225.92      204.22     25.16 o
  -3   9  10      271.83      317.53     30.18 o
  -2   9  10      148.38      174.67     22.72 o
  -1   9  10      157.22      171.28     23.22 o
   0   9  10        2.88       34.32     26.71 o
   1   9  10       29.38      -10.29     27.26 o
   2   9  10      137.67      155.04     31.01 o
   3   9  10      176.71      193.61     33.65 o
   4   9  10        1.57      -17.21     31.90 o
   5   9  10       94.73       80.91     32.11 o
 -14  10  10      407.01      414.03     36.66 o
 -13  10  10       59.48       58.95     30.18 o
 -12  10  10      132.27      150.09     29.17 o
 -11  10  10      620.27      649.69     34.65 o
 -10  10  10     2142.44     2256.11     54.72 o
  -9  10  10      252.57      263.54     46.62 o
  -8  10  10       96.30       95.15     25.70 o
  -7  10  10      541.30      555.25     31.23 o
  -6  10  10        5.48       32.80     22.31 o
  -5  10  10     1051.28     1021.12     38.90 o
  -4  10  10       25.73      -23.67     28.55 o
  -3  10  10       82.20       58.44     20.50 o
  -2  10  10      753.75      978.55     34.96 o
  -1  10  10      200.49      277.87     31.57 o
   0  10  10     3372.23     3308.56    143.06 o
   1  10  10      563.66      514.64     36.38 o
   2  10  10       91.02       52.74     29.17 o
   3  10  10     1394.35     1490.80     61.57 o
   4  10  10       54.09       64.53     33.47 o
 -14  11  10       56.69       33.06     32.84 o
 -13  11  10      728.74      661.15     58.26 o
 -12  11  10      765.03      744.96     37.85 o
 -11  11  10      223.55      226.03     29.76 o
 -10  11  10      291.05      282.12     48.46 o
  -9  11  10       19.23       10.80     26.77 o
  -8  11  10       11.32       -3.64     25.41 o
  -7  11  10      337.50      329.26     28.56 o
  -6  11  10      863.17      898.58     36.62 o
  -5  11  10      239.78      228.90     26.30 o
  -4  11  10      115.61      159.07     38.20 o
  -3  11  10      481.98      492.98     33.26 o
  -2  11  10       53.26      106.67     22.43 o
  -1  11  10      817.01      770.85     49.46 o
   0  11  10      172.97      196.45     29.87 o
   1  11  10      277.29      279.16     33.74 o
   2  11  10      174.50      184.99     33.70 o
   3  11  10        0.45        3.96     31.96 o
   4  11  10      235.51      253.55     37.42 o
 -14  12  10      285.69      222.79     34.13 o
 -13  12  10       13.29        5.04     30.93 o
 -12  12  10       61.99      117.94     33.29 o
 -11  12  10        1.53      -21.73     29.83 o
 -10  12  10      446.21      486.03     37.03 o
  -9  12  10        8.79       33.55     43.32 o
  -8  12  10       63.12       62.32     27.01 o
  -7  12  10      646.94      742.73     61.29 o
  -6  12  10     1687.64     1556.27     53.78 o
  -5  12  10     5214.01     5156.93     94.77 o
  -4  12  10     1095.22     1087.84    100.75 o
  -3  12  10        5.50       -0.37     23.88 o
  -2  12  10     5570.54     5579.93    103.32 o
  -1  12  10       23.11       48.84     22.02 o
   0  12  10      239.14      290.77     44.74 o
   1  12  10     1035.56     1088.57     46.23 o
   2  12  10      661.39      670.00     40.77 o
   3  12  10       17.44       58.90     33.18 o
   4  12  10      414.34      371.61     40.45 o
 -14  13  10       93.90       45.76     83.64 o
 -13  13  10      309.06      346.64     41.01 o
 -12  13  10      352.62      384.98     47.14 o
 -11  13  10       72.23       49.55     31.64 o
 -10  13  10      101.93       66.11     30.70 o
  -9  13  10      335.04      353.40     33.85 o
  -8  13  10      190.30      185.83     29.30 o
  -7  13  10        1.46        1.53     23.68 o
  -6  13  10      182.37      213.82     27.26 o
  -5  13  10       80.79       88.03     24.55 o
  -4  13  10      178.09      157.69     33.80 o
  -3  13  10      599.42      703.14     37.68 o
  -2  13  10      102.86      110.49     27.49 o
  -1  13  10      795.02      709.27     37.27 o
   0  13  10       87.66       58.04     34.69 o
   1  13  10      518.58      512.69     36.77 o
   2  13  10      871.46      817.54     62.00 o
   3  13  10      397.56      378.29     63.09 o
   4  13  10      687.20      669.24     44.18 o
 -13  14  10      440.74      464.92     65.61 o
 -12  14  10      652.00      617.56     43.67 o
 -11  14  10     1082.89     1181.39     57.44 o
 -10  14  10      801.93      782.82     43.17 o
  -9  14  10        2.30        8.08     28.26 o
  -8  14  10        0.54       -8.97     26.50 o
  -7  14  10     1028.72     1000.49     41.19 o
  -6  14  10     1055.47     1046.70     41.32 o
  -5  14  10       20.84       32.74     23.59 o
  -4  14  10      356.35      417.59     85.98 o
  -3  14  10     1590.37     1558.41     53.06 o
  -2  14  10      158.87      103.61     28.48 o
  -1  14  10      183.84      153.22     30.24 o
   0  14  10     5674.75     5657.82    132.81 o
   1  14  10       33.20        7.80     37.29 o
   2  14  10      249.70      262.74     36.93 o
   3  14  10     2841.47     3052.06     74.68 o
   4  14  10     1421.00     1629.59     96.95 o
 -13  15  10        3.52      -14.76     38.04 o
 -12  15  10      148.21      158.74     36.20 o
 -11  15  10        0.66        1.63     40.41 o
 -10  15  10       76.79       21.14     29.00 o
  -9  15  10      233.66      191.63     30.50 o
  -8  15  10      340.63      273.96     30.70 o
  -7  15  10      957.90      942.71     39.36 o
  -6  15  10        7.75       21.92     24.59 o
  -5  15  10      338.16      297.75     29.30 o
  -4  15  10     2391.44     2355.03     72.93 o
  -3  15  10      875.17      846.51     49.19 o
  -2  15  10      188.34      219.22     51.44 o
  -1  15  10     1373.18     1420.05     51.07 o
   0  15  10        4.12       42.79     35.53 o
   1  15  10      147.62      116.89     38.08 o
   2  15  10     1020.79     1034.56    100.87 o
   3  15  10       76.15       53.93     42.56 o
 -13  16  10        4.25       21.25     35.90 o
 -12  16  10      185.94      163.19     38.07 o
 -11  16  10       33.14      -21.60     31.85 o
 -10  16  10      230.39      258.94     44.86 o
  -9  16  10      131.09      115.76     30.87 o
  -8  16  10      724.37      719.97     39.19 o
  -7  16  10      425.44      436.09     39.37 o
  -6  16  10      642.72      742.19     37.04 o
  -5  16  10     2084.62     2148.84     55.92 o
  -4  16  10     1322.95     1247.22    138.22 o
  -3  16  10       12.40      -15.78     28.16 o
  -2  16  10     3506.13     3597.64    104.14 o
  -1  16  10     1481.28     1605.86     50.84 o
   0  16  10     1230.11     1397.85     61.45 o
   1  16  10       98.93       99.42     40.94 o
   2  16  10      228.04      237.29     71.11 o
   3  16  10       13.33       34.28     40.85 o
 -12  17  10      660.24      707.79     47.34 o
 -11  17  10       29.06       14.32     33.81 o
 -10  17  10      158.19      120.25     39.07 o
  -9  17  10     1271.66     1323.45     87.40 o
  -8  17  10       10.89       25.87     31.38 o
  -7  17  10        0.72        8.89     32.15 o
  -6  17  10      282.64      288.92     31.07 o
  -5  17  10      141.02      131.51     26.87 o
  -4  17  10      434.58      412.03     40.62 o
  -3  17  10      584.45      647.68     38.88 o
  -2  17  10      211.23      210.88     30.99 o
  -1  17  10      106.68       98.43     30.73 o
   0  17  10       46.96       68.31     37.34 o
   1  17  10      453.78      532.22     49.41 o
   2  17  10      292.96      362.58     46.80 o
   3  17  10      279.89      312.63     60.57 o
 -12  18  10       86.54       53.90     36.21 o
 -11  18  10      624.32      692.51     45.14 o
 -10  18  10      882.31      884.03     45.49 o
  -9  18  10       29.59       24.20     28.93 o
  -8  18  10      197.63      225.17     32.70 o
  -7  18  10      973.98      943.86     76.21 o
  -6  18  10      306.06      336.12     32.31 o
  -5  18  10      511.17      476.71     34.59 o
  -4  18  10      173.29      199.60     36.51 o
  -3  18  10      613.95      576.96     37.90 o
  -2  18  10      205.72      189.06     30.90 o
  -1  18  10      234.30      227.19     33.13 o
   0  18  10     1342.28     1354.07     65.52 o
   1  18  10      657.33      629.72     95.67 o
   2  18  10       36.27       37.77     39.91 o
 -12  19  10       28.68      -15.30     34.20 o
 -11  19  10      304.70      286.30     38.40 o
 -10  19  10      325.32      266.11     37.29 o
  -9  19  10       21.45       30.16     31.29 o
  -8  19  10       47.33       21.25     29.66 o
  -7  19  10      196.97      183.15     37.44 o
  -6  19  10      355.69      317.46     31.45 o
  -5  19  10       38.40       49.08     29.00 o
  -4  19  10      898.56      941.62     41.40 o
  -3  19  10      829.08      817.77     62.25 o
  -2  19  10       89.01       80.35     29.72 o
  -1  19  10      408.12      408.99     52.46 o
   0  19  10        2.89       37.91     39.92 o
   1  19  10       31.80       44.25     40.34 o
   2  19  10      107.61      105.56     56.58 o
 -11  20  10      109.13      139.49     35.35 o
 -10  20  10      164.60      144.88     35.42 o
  -9  20  10      384.14      405.90     38.56 o
  -8  20  10      236.61      196.15     38.63 o
  -7  20  10      210.96      195.48     37.00 o
  -6  20  10     1417.47     1483.22     51.51 o
  -5  20  10      610.61      587.27     59.65 o
  -4  20  10      726.21      713.09     38.72 o
  -3  20  10      290.18      361.00     40.50 o
  -2  20  10      212.60      198.03     33.43 o
  -1  20  10      793.08      906.30     43.21 o
   0  20  10      110.56      126.53     67.68 o
   1  20  10      287.59      348.30     47.87 o
   2  20  10       19.38       42.39     55.42 o
 -11  21  10       45.59      106.63     37.58 o
 -10  21  10        0.22       13.95     34.25 o
  -9  21  10      205.85      256.53     36.59 o
  -8  21  10      251.79      301.56     50.70 o
  -7  21  10       40.27       21.07     36.21 o
  -6  21  10       22.32      -11.76     28.83 o
  -5  21  10       25.47        1.35     29.03 o
  -4  21  10       48.98       35.53     29.54 o
  -3  21  10       72.41       82.54     31.27 o
  -2  21  10        4.92       -5.07     30.59 o
  -1  21  10       98.89       76.97     31.36 o
   0  21  10        7.74        6.11     37.20 o
   1  21  10      305.45      306.67     62.02 o
 -10  22  10       63.14       53.51     35.23 o
  -9  22  10      434.36      468.11     40.84 o
  -8  22  10       31.03       44.44     36.78 o
  -7  22  10       20.92       15.21     36.46 o
  -6  22  10     1467.04     1589.84     60.67 o
  -5  22  10     1182.63     1146.95     45.95 o
  -4  22  10      677.24      661.03     39.55 o
  -3  22  10      271.81      302.08     43.29 o
  -2  22  10        1.11      -28.25     28.25 o
  -1  22  10      727.87      880.93     44.58 o
   0  22  10      145.21      128.30     43.65 o
  -9  23  10      111.93       94.86     35.71 o
  -8  23  10        3.51       54.34     39.29 o
  -7  23  10        8.82       -3.93     36.33 o
  -6  23  10       78.50       72.39     31.17 o
  -5  23  10      262.89      267.29     34.04 o
  -4  23  10       83.18       52.71     30.85 o
  -3  23  10        4.87       19.02     31.54 o
  -2  23  10      639.48      615.89     45.46 o
  -1  23  10       22.57       24.63     32.25 o
   0  23  10        0.26      -23.98     53.86 o
  -9  24  10       10.53       11.36     34.72 o
  -8  24  10      347.61      383.00     51.25 o
  -7  24  10      100.99      101.88     39.74 o
  -6  24  10      255.21      233.01     41.90 o
  -5  24  10      133.87      151.99     32.89 o
  -4  24  10       24.44       23.56     31.14 o
  -3  24  10      110.20      163.17     32.88 o
  -2  24  10      113.36       91.93     33.76 o
  -1  24  10     1546.20     1752.08    159.24 o
  -8  25  10      124.06      185.41     43.77 o
  -7  25  10      295.90      317.96     44.80 o
  -6  25  10      495.37      588.89     49.16 o
  -5  25  10        1.49        8.10     32.23 o
  -4  25  10      452.31      435.72     32.11 o
  -3  25  10      961.49      977.97     47.48 o
  -2  25  10       93.18      120.39     38.54 o
  -6  26  10     1449.85     1574.00    123.49 o
  -5  26  10      798.96      838.05     51.04 o
  -4  26  10      994.55     1028.57     40.60 o
 -14   1  11       38.56       78.35     33.81 o
 -13   1  11      337.82      372.86     36.13 o
 -12   1  11      114.02       94.79     25.68 o
 -11   1  11       33.20       28.44     20.03 o
 -10   1  11       21.24       28.77     18.84 o
  -9   1  11       38.07       16.48     17.45 o
  -8   1  11     1381.81     1425.88     30.76 o
  -7   1  11      473.59      441.30     29.60 o
  -6   1  11      337.97      344.53     22.76 o
  -5   1  11       18.55       49.53     17.64 o
  -4   1  11      430.17      464.50     28.44 o
  -3   1  11     1612.27     1712.45     42.45 o
  -2   1  11      631.01      566.39     34.73 o
  -1   1  11      604.34      675.61     33.25 o
   0   1  11       78.53       55.42     26.36 o
   1   1  11       23.84       77.99     28.18 o
   2   1  11      423.44      583.09     49.62 o
   3   1  11       28.00       27.02     44.90 o
   4   1  11      409.98      405.70     39.63 o
 -14   2  11       18.55      -41.43     41.43 o
 -13   2  11       10.25      -16.39     25.90 o
 -12   2  11        9.19      -18.82     23.64 o
 -11   2  11      293.15      302.37     26.36 o
 -10   2  11        0.50       17.08     18.56 o
  -9   2  11        2.55      -16.95     16.95 o
  -8   2  11        1.15        3.02     15.15 o
  -7   2  11      729.42      725.57     29.57 o
  -6   2  11      346.35      368.46     21.76 o
  -5   2  11        5.78      -12.89     16.70 o
  -4   2  11       12.93       -0.39     18.50 o
  -3   2  11        5.34       35.97     25.21 o
  -2   2  11      282.34      261.30     30.25 o
  -1   2  11      466.56      525.33     36.06 o
   0   2  11       96.77      134.56     26.76 o
   1   2  11      104.51       98.94     28.84 o
   2   2  11      309.29      292.77     31.39 o
   3   2  11      152.27      134.95     31.23 o
   4   2  11      128.45      154.92     33.57 o
 -14   3  11      229.82      218.91     30.91 o
 -13   3  11      533.36      616.52     33.73 o
 -12   3  11      217.75      197.52     27.60 o
 -11   3  11      108.37      110.82     24.37 o
 -10   3  11        4.04       -8.84     21.13 o
  -9   3  11      327.24      369.63     21.74 o
  -8   3  11       12.19       -0.83     15.40 o
  -7   3  11      110.42       96.07     21.03 o
  -6   3  11     2891.19     2993.40     56.46 o
  -5   3  11      150.57      141.86     18.87 o
  -4   3  11      191.40      210.71     23.76 o
  -3   3  11      582.65      687.04     31.36 o
  -2   3  11     1316.43     1316.17     60.43 o
  -1   3  11     1693.92     1801.71     55.19 o
   0   3  11      222.98      258.44     33.06 o
   1   3  11      650.61      754.84     37.09 o
   2   3  11     1318.54     1605.28     49.99 o
   3   3  11     1257.54     1376.63     47.94 o
   4   3  11       25.72       23.05     31.39 o
 -14   4  11      101.73       77.66     31.20 o
 -13   4  11       77.20       94.93     27.78 o
 -12   4  11      537.57      523.53     34.50 o
 -11   4  11      268.51      260.12     29.26 o
 -10   4  11      170.02      148.95     23.30 o
  -9   4  11      135.84      125.71     21.21 o
  -8   4  11        1.83        9.19     16.88 o
  -7   4  11      528.47      537.48     48.41 o
  -6   4  11     2422.97     2393.56     49.86 o
  -5   4  11       87.38       79.11     18.63 o
  -4   4  11        9.16        4.84     24.91 o
  -3   4  11     2498.49     2488.07     65.33 o
  -2   4  11        2.09       11.49     26.40 o
  -1   4  11       34.00       56.66     27.14 o
   0   4  11     2162.82     2290.56     61.86 o
   1   4  11        9.56      -10.56     25.75 o
   2   4  11       83.05      113.21     43.25 o
   3   4  11     1310.77     1479.93     63.31 o
 -14   5  11        5.77       -4.83     33.29 o
 -13   5  11      328.66      314.95     33.74 o
 -12   5  11      119.15      146.02     29.88 o
 -11   5  11      490.96      554.40     33.31 o
 -10   5  11      416.31      362.56     29.41 o
  -9   5  11       11.19        9.14     22.24 o
  -8   5  11     1732.76     1866.87     58.28 o
  -7   5  11     2338.61     2377.06     49.92 o
  -6   5  11      123.76      128.48     21.00 o
  -5   5  11      531.86      634.66     27.67 o
  -4   5  11       52.09       70.14     21.27 o
  -3   5  11      504.53      686.78     31.20 o
  -2   5  11       21.26       28.19     21.95 o
  -1   5  11       64.01       74.02     27.66 o
   0   5  11       72.13       90.04     30.07 o
   1   5  11        6.97        7.07     31.33 o
   2   5  11     1016.94     1163.35     43.40 o
   3   5  11     1260.57     1430.00     48.76 o
 -14   6  11      193.73      210.18     34.33 o
 -13   6  11      169.22      183.06     32.14 o
 -12   6  11      341.71      345.28     38.10 o
 -11   6  11     1022.42     1082.55     66.86 o
 -10   6  11        6.08       23.13     24.64 o
  -9   6  11       51.62       84.37     30.09 o
  -8   6  11      369.99      364.11     25.96 o
  -7   6  11      579.78      628.72     33.49 o
  -6   6  11      669.39      702.05     29.30 o
  -5   6  11      129.55      140.77     19.54 o
  -4   6  11     2121.62     2151.97     49.19 o
  -3   6  11      194.40      189.48     23.28 o
  -2   6  11      689.66      589.40     39.39 o
  -1   6  11     1648.73     1807.13     70.94 o
   0   6  11      147.76      110.34     29.70 o
   1   6  11      586.67      659.81     39.41 o
   2   6  11      939.48      928.12     49.92 o
   3   6  11       75.90      100.08     32.26 o
 -14   7  11      230.86      286.69     35.76 o
 -13   7  11     2292.84     2486.53     63.87 o
 -12   7  11     1045.57     1012.21     44.64 o
 -11   7  11      112.28       85.79     27.16 o
 -10   7  11      934.09      894.44     36.54 o
  -9   7  11     1062.56     1144.48     38.52 o
  -8   7  11       56.14       90.87     24.74 o
  -7   7  11       50.99       10.74     25.53 o
  -6   7  11       53.27       88.45     33.20 o
  -5   7  11      531.09      460.66     27.19 o
  -4   7  11       19.78       71.67     21.99 o
  -3   7  11      837.36      968.50     35.71 o
  -2   7  11     4443.80     4392.40     75.17 o
  -1   7  11     1270.23     1144.48     45.73 o
   0   7  11      182.16      218.18     33.10 o
   1   7  11     1136.56     1245.13     49.49 o
   2   7  11       37.91       47.17     34.62 o
   3   7  11       13.92        5.28     30.25 o
 -14   8  11       95.12       84.10     33.50 o
 -13   8  11       15.22        4.68     29.93 o
 -12   8  11      446.88      556.07     36.35 o
 -11   8  11      207.45      207.65     29.69 o
 -10   8  11      209.25      198.90     27.73 o
  -9   8  11      927.18      868.77     34.93 o
  -8   8  11      559.58      541.08     40.20 o
  -7   8  11       20.73       47.63     24.51 o
  -6   8  11      651.60      682.48     84.40 o
  -5   8  11      576.92      535.11     33.46 o
  -4   8  11        1.19        5.08     20.66 o
  -3   8  11      460.64      480.89     28.40 o
  -2   8  11       72.84      100.58     23.94 o
  -1   8  11       33.40       24.61     32.55 o
   0   8  11      374.10      448.99     63.83 o
   1   8  11     1329.48     1325.99     51.47 o
   2   8  11        1.30      -31.91     32.31 o
   3   8  11       80.92       94.96     31.46 o
 -13   9  11      280.64      348.38     36.17 o
 -12   9  11      368.40      478.53     34.53 o
 -11   9  11     2449.52     2402.15     57.46 o
 -10   9  11      938.90     1003.14     38.72 o
  -9   9  11      316.66      377.39     48.72 o
  -8   9  11     3971.46     3637.16     93.61 o
  -7   9  11     3200.51     3228.75     69.90 o
  -6   9  11       50.22      -26.83     30.09 o
  -5   9  11      295.38      298.85     30.38 o
  -4   9  11     1064.21     1155.47     75.08 o
  -3   9  11      373.27      345.81     26.17 o
  -2   9  11      322.87      405.16     34.34 o
  -1   9  11        8.13       -9.80     26.85 o
   0   9  11      175.78      137.32     31.07 o
   1   9  11       83.94      160.57     33.74 o
   2   9  11      142.33      149.70     46.33 o
   3   9  11      940.43      964.96     49.71 o
 -13  10  11       32.14       52.56     31.76 o
 -12  10  11      823.15      924.65     62.29 o
 -11  10  11      324.77      338.27     31.87 o
 -10  10  11      403.38      423.53     35.64 o
  -9  10  11      580.78      507.52     39.71 o
  -8  10  11      660.25      729.53     71.77 o
  -7  10  11      635.77      649.68     50.27 o
  -6  10  11      307.25      311.49     38.68 o
  -5  10  11        2.59        4.37     31.77 o
  -4  10  11      868.00      855.98     40.09 o
  -3  10  11      231.89      208.63     28.98 o
  -2  10  11       39.25       86.04     24.59 o
  -1  10  11      524.92      564.58     37.54 o
   0  10  11      121.58       52.27     29.89 o
   1  10  11       44.98        8.97     37.36 o
   2  10  11        9.06      -32.87     32.87 o
   3  10  11      343.51      365.78     50.30 o
 -13  11  11      922.15      945.84     44.46 o
 -12  11  11      164.85      231.50     40.47 o
 -11  11  11       77.33       68.58     33.20 o
 -10  11  11      431.03      383.25     41.78 o
  -9  11  11      570.89      563.03     41.15 o
  -8  11  11       15.54       16.43     37.05 o
  -7  11  11      145.83      193.61     28.37 o
  -6  11  11      514.07      484.85     79.35 o
  -5  11  11     1064.85     1049.21     53.79 o
  -4  11  11       43.96       84.68     29.68 o
  -3  11  11     1699.69     1746.54     54.17 o
  -2  11  11     2610.03     2804.41     73.14 o
  -1  11  11      331.48      278.14     33.48 o
   0  11  11      164.55      177.70     33.19 o
   1  11  11      830.19      983.23     46.81 o
   2  11  11     1438.46     1516.85     58.72 o
 -13  12  11        2.65       -1.59     48.36 o
 -12  12  11      152.77      198.52     38.12 o
 -11  12  11       23.17        0.10     31.25 o
 -10  12  11      125.33      152.59     32.99 o
  -9  12  11        2.88       12.26     27.86 o
  -8  12  11       30.46      -31.60     31.60 o
  -7  12  11      263.92      243.90     29.77 o
  -6  12  11      400.91      339.07     70.22 o
  -5  12  11        2.26      -33.22     33.22 o
  -4  12  11      114.27      107.60     29.97 o
  -3  12  11      314.43      296.75     33.37 o
  -2  12  11       10.72       52.53     27.60 o
  -1  12  11      115.02      121.14     39.22 o
   0  12  11      138.93      189.06     43.22 o
   1  12  11        1.79      -31.92     31.92 o
   2  12  11       34.15       38.43     34.36 o
 -13  13  11       68.63       57.36     46.46 o
 -12  13  11      221.06      371.68     46.90 o
 -11  13  11       39.03       48.87     32.46 o
 -10  13  11       11.53      -29.40     31.72 o
  -9  13  11       11.44       16.50     39.92 o
  -8  13  11       76.07       59.25     33.70 o
  -7  13  11      657.15      798.16     76.85 o
  -6  13  11      185.17      161.06     35.91 o
  -5  13  11      133.79      125.88     36.73 o
  -4  13  11      560.46      616.90     43.90 o
  -3  13  11      274.50      330.76     33.12 o
  -2  13  11       27.44       31.89     28.38 o
  -1  13  11       99.10      118.76     40.09 o
   0  13  11       91.67      149.64     41.66 o
   1  13  11      316.02      385.35     47.77 o
   2  13  11       80.37      133.72     36.46 o
 -12  14  11        0.21        1.80     35.43 o
 -11  14  11       18.48      -32.55     32.55 o
 -10  14  11       10.19      -16.58     30.80 o
  -9  14  11        0.14      -29.95     34.50 o
  -8  14  11        5.15      -32.56     32.56 o
  -7  14  11      353.87      384.07     32.53 o
  -6  14  11        0.99      -10.95     32.66 o
  -5  14  11       38.15       27.64     32.85 o
  -4  14  11       56.75       67.42     30.01 o
  -3  14  11      371.79      389.42     40.00 o
  -2  14  11       50.68       27.12     30.00 o
  -1  14  11       33.84       34.39     29.07 o
   0  14  11      428.82      420.98     47.21 o
   1  14  11      113.62      107.02     63.78 o
   2  14  11      152.01      193.65     65.08 o
 -12  15  11        8.12       59.00     36.44 o
 -11  15  11      128.55      144.92     35.52 o
 -10  15  11       98.93      159.52     34.55 o
  -9  15  11       21.51      -12.46     34.64 o
  -8  15  11      776.77      826.60     49.78 o
  -7  15  11     2393.62     2412.26     81.08 o
  -6  15  11      323.59      276.10     41.09 o
  -5  15  11        9.47       12.70     36.18 o
  -4  15  11     1128.83     1337.30     50.89 o
  -3  15  11      333.64      290.24     33.06 o
  -2  15  11      360.46      346.56     45.12 o
  -1  15  11       51.19       62.08     31.55 o
   0  15  11       27.52       15.23     41.55 o
   1  15  11       47.34      114.23    112.55 o
 -12  16  11      375.29      366.25     71.80 o
 -11  16  11      157.28      204.84     37.76 o
 -10  16  11      236.20      263.96     54.06 o
  -9  16  11        8.10      -10.89     34.28 o
  -8  16  11      329.19      371.82     41.36 o
  -7  16  11      532.28      459.82     42.30 o
  -6  16  11      618.07      572.60     35.69 o
  -5  16  11       61.94       66.10     37.82 o
  -4  16  11       22.44       24.65     29.23 o
  -3  16  11      809.04      892.01     71.97 o
  -2  16  11       45.49       43.92     39.92 o
  -1  16  11      319.17      348.02     36.16 o
   0  16  11      673.65      704.79     54.08 o
   1  16  11       28.98       63.28     42.88 o
 -11  17  11       32.88       15.89     34.92 o
 -10  17  11       62.49       63.71     34.62 o
  -9  17  11       70.86      113.67     38.68 o
  -8  17  11       30.64       -0.47     42.25 o
  -7  17  11      411.45      398.16     40.80 o
  -6  17  11      331.81      347.33     34.34 o
  -5  17  11      547.71      532.28     46.67 o
  -4  17  11        5.21       29.66     30.01 o
  -3  17  11     1146.23     1216.59     67.35 o
  -2  17  11     1474.91     1423.02     58.25 o
  -1  17  11       38.63       14.15     30.52 o
   0  17  11      164.13      201.01     48.96 o
   1  17  11      350.19      355.02     68.48 o
 -11  18  11      125.93      108.33     37.63 o
 -10  18  11      245.96      226.90     35.96 o
  -9  18  11       71.40       82.26     38.82 o
  -8  18  11       32.85       40.75     40.41 o
  -7  18  11      265.29      283.88     55.50 o
  -6  18  11      692.79      704.80     39.44 o
  -5  18  11      328.00      295.48     46.68 o
  -4  18  11      659.72      650.54     50.90 o
  -3  18  11      366.89      353.81     35.42 o
  -2  18  11      294.37      335.86     45.39 o
  -1  18  11      586.98      534.02     39.29 o
   0  18  11       23.32       48.45     43.55 o
 -10  19  11      205.24      244.93     37.54 o
  -9  19  11      381.60      302.75     62.62 o
  -8  19  11     1183.81     1255.97     86.26 o
  -7  19  11     1040.59     1000.89     54.40 o
  -6  19  11      115.72      120.73     29.83 o
  -5  19  11      495.55      479.54     46.31 o
  -4  19  11      867.11      951.44     46.58 o
  -3  19  11      370.12      406.78     36.86 o
  -2  19  11      147.51      169.47     33.14 o
  -1  19  11      282.08      294.66     48.10 o
   0  19  11        1.31      -37.12     56.70 o
 -10  20  11        1.74       -4.49     37.17 o
  -9  20  11       33.68       24.06     78.05 o
  -8  20  11      127.07      197.44     56.31 o
  -7  20  11       76.93      108.28     37.28 o
  -6  20  11      675.35      661.00     39.95 o
  -5  20  11      253.95      324.39     44.95 o
  -4  20  11      396.69      459.86     67.05 o
  -3  20  11      379.09      374.25     37.45 o
  -2  20  11      193.11      248.16     35.33 o
  -1  20  11       36.46      -27.98     51.84 o
  -9  21  11      464.91      491.02     49.40 o
  -8  21  11       94.57      151.59     40.97 o
  -7  21  11        2.80      -36.24     36.24 o
  -6  21  11       79.88      123.23     32.46 o
  -5  21  11      181.72      205.83     49.03 o
  -4  21  11        0.09       -5.22     30.76 o
  -3  21  11     1258.38     1392.00     99.66 o
  -2  21  11     1005.79     1054.92     48.83 o
  -8  22  11      580.12      442.54     47.65 o
  -7  22  11      208.43      224.01     41.46 o
  -6  22  11      473.59      568.26     45.07 o
  -5  22  11      445.59      472.46     49.35 o
  -4  22  11      360.94      425.58     40.35 o
  -3  22  11       69.95       61.18     33.68 o
  -6  23  11       19.06       25.64     36.69 o
  -5  23  11      162.15       79.83     43.11 o
  -4  23  11      274.85      317.29     41.29 o
 -13   0  12      105.25       85.22     46.13 o
 -12   0  12       99.54      141.76     45.11 o
 -11   0  12       37.04       26.09     29.70 o
 -10   0  12      509.84      438.76     34.89 o
  -9   0  12       10.48       28.50     42.92 o
  -8   0  12      769.01      804.15     48.31 o
  -7   0  12      489.33      427.16     32.28 o
  -6   0  12       56.40      113.06     27.72 o
  -5   0  12      960.54      972.91     41.86 o
  -4   0  12     5141.27     5213.68    100.25 o
  -3   0  12     1269.32     1248.89     58.57 o
  -2   0  12      517.20      558.32     48.42 o
  -1   0  12     3078.95     3302.00    197.83 o
   0   0  12       24.33       18.71     38.24 o
   1   0  12      242.38      385.53     49.04 o
   2   0  12       67.64       56.27     63.36 o
 -13   1  12       58.46       25.03     32.11 o
 -12   1  12      290.07      264.03     33.50 o
 -11   1  12      470.84      534.04     30.40 o
 -10   1  12       99.75      104.96     20.89 o
  -9   1  12      295.36      292.11     35.47 o
  -8   1  12      573.05      621.55     30.23 o
  -7   1  12       76.83       71.65     20.11 o
  -6   1  12      946.76      927.38     31.04 o
  -5   1  12     1464.70     1437.41     40.07 o
  -4   1  12        0.33        3.75     20.88 o
  -3   1  12      442.52      440.13     39.89 o
  -2   1  12      598.77      628.57     35.51 o
  -1   1  12       67.70       82.84     27.67 o
   0   1  12      548.91      527.61     35.30 o
   1   1  12      118.51      142.98     31.92 o
   2   1  12      192.87      157.07     45.37 o
 -13   2  12      444.60      538.20     52.26 o
 -12   2  12      492.07      482.39     31.17 o
 -11   2  12       53.43       90.74     24.69 o
 -10   2  12     1114.82     1160.79     55.08 o
  -9   2  12     2987.12     3000.95     82.60 o
  -8   2  12      215.41      218.09     24.23 o
  -7   2  12      287.41      326.08     24.80 o
  -6   2  12      440.52      523.34     25.80 o
  -5   2  12       21.56       13.62     21.31 o
  -4   2  12       14.68       36.66     22.57 o
  -3   2  12       79.97       94.49     30.14 o
  -2   2  12      582.70      499.57     41.15 o
  -1   2  12      153.09      112.46     28.94 o
   0   2  12      759.45      942.18     41.09 o
   1   2  12     3526.06     3913.78     77.97 o
   2   2  12      569.79      580.37     55.93 o
 -13   3  12       75.43       82.23     28.30 o
 -12   3  12       90.69      121.25     27.15 o
 -11   3  12      362.79      356.09     27.74 o
 -10   3  12      195.98      187.27     24.73 o
  -9   3  12       30.42       37.33     41.60 o
  -8   3  12      796.62      791.83     32.61 o
  -7   3  12      542.38      593.69     26.50 o
  -6   3  12      152.03      166.30     21.15 o
  -5   3  12      118.86      110.35     21.35 o
  -4   3  12       10.53       51.54     23.06 o
  -3   3  12      531.97      629.50     42.43 o
  -2   3  12      750.46      698.18     42.76 o
  -1   3  12       29.32       10.17     26.67 o
   0   3  12     1178.91     1277.09     45.76 o
   1   3  12        3.47        6.89     29.59 o
   2   3  12      249.11      222.13     46.08 o
 -13   4  12        2.06        4.19     27.52 o
 -12   4  12      128.36      100.56     26.88 o
 -11   4  12      193.52      237.13     27.09 o
 -10   4  12      118.72      101.49     24.33 o
  -9   4  12      129.56      163.14     28.82 o
  -8   4  12      193.64      160.35     36.58 o
  -7   4  12      212.76      182.32     24.33 o
  -6   4  12      366.07      386.14     24.50 o
  -5   4  12     2316.59     2310.78     51.68 o
  -4   4  12     2382.05     2516.38     55.61 o
  -3   4  12      322.92      277.12     26.97 o
  -2   4  12       12.54       -4.25     29.56 o
  -1   4  12     2044.65     2318.88     65.62 o
   0   4  12      617.12      708.06     37.99 o
   1   4  12       69.22       39.85     29.56 o
 -13   5  12       28.00      -20.72     27.40 o
 -12   5  12      302.97      269.63     35.79 o
 -11   5  12      489.75      515.20     36.91 o
 -10   5  12       27.35      -10.60     22.42 o
  -9   5  12       43.81       45.25     26.37 o
  -8   5  12       54.45        5.48     33.28 o
  -7   5  12        8.98        5.10     31.13 o
  -6   5  12      100.63       67.39     20.19 o
  -5   5  12        1.49       11.19     23.15 o
  -4   5  12       10.36       50.99     23.94 o
  -3   5  12       15.63       20.58     24.53 o
  -2   5  12      396.08      428.44     36.24 o
  -1   5  12       22.51       26.48     30.61 o
   0   5  12        9.09       12.26     28.52 o
   1   5  12       74.81      113.75     32.25 o
 -13   6  12       45.02       50.75     28.29 o
 -12   6  12       29.60       15.66     26.13 o
 -11   6  12      305.62      377.48     37.47 o
 -10   6  12      146.23      151.46     31.40 o
  -9   6  12      359.72      318.40     31.40 o
  -8   6  12     1108.97      922.99     69.06 o
  -7   6  12       58.56       90.49     60.12 o
  -6   6  12      668.10      747.75     40.33 o
  -5   6  12      400.34      515.78     31.36 o
  -4   6  12      430.83      457.53     30.16 o
  -3   6  12       54.65       21.03     23.97 o
  -2   6  12      230.15      288.89     34.58 o
  -1   6  12      272.29      342.86     37.18 o
   0   6  12       31.79       38.72     32.89 o
   1   6  12       75.27       84.73     31.28 o
 -13   7  12        8.08       51.23     33.46 o
 -12   7  12        0.60       -1.12     29.62 o
 -11   7  12      275.98      279.95     31.36 o
 -10   7  12        0.10       29.63     28.90 o
  -9   7  12       80.90       56.21     34.92 o
  -8   7  12      348.52      431.10     55.81 o
  -7   7  12      509.33      417.15     41.78 o
  -6   7  12      125.91      157.83     31.10 o
  -5   7  12        3.72       15.29     30.83 o
  -4   7  12        0.26       24.05     23.51 o
  -3   7  12      331.31      420.32     30.39 o
  -2   7  12       91.92       62.93     31.19 o
  -1   7  12        9.00        5.38     30.63 o
   0   7  12        6.74       11.20     32.94 o
   1   7  12       69.30       71.86     35.51 o
 -13   8  12      172.86      206.69     38.85 o
 -12   8  12       29.09       46.28     30.18 o
 -11   8  12       75.11       64.86     28.40 o
 -10   8  12     1040.99     1088.13     45.95 o
  -9   8  12      723.65      690.23     80.79 o
  -8   8  12      254.10      253.20     51.12 o
  -7   8  12        0.55       -1.58     34.65 o
  -6   8  12       13.09       20.38     28.11 o
  -5   8  12      824.81      969.39     48.69 o
  -4   8  12      558.15      581.23     39.44 o
  -3   8  12       63.16       34.26     25.46 o
  -2   8  12       14.25       -4.39     30.01 o
  -1   8  12      139.05      216.91     34.80 o
   0   8  12     1223.41     1483.44     70.65 o
   1   8  12     1025.41     1038.32     59.96 o
 -12   9  12      136.44      147.49     35.33 o
 -11   9  12      346.36      382.54     32.72 o
 -10   9  12       59.37       44.06     35.12 o
  -9   9  12      292.43      239.00     43.03 o
  -8   9  12       38.25      131.44     47.88 o
  -7   9  12      136.70      152.80     56.39 o
  -6   9  12      212.67      227.28     32.40 o
  -5   9  12       20.49       37.23     30.18 o
  -4   9  12       52.64       73.24     29.96 o
  -3   9  12       44.63       29.27     30.25 o
  -2   9  12       24.47       28.22     30.73 o
  -1   9  12       12.40       16.94     32.99 o
   0   9  12      733.21      865.98     47.21 o
   1   9  12       19.21       44.30     42.31 o
 -12  10  12       10.35       19.32     35.40 o
 -11  10  12        6.61      -21.61     31.98 o
 -10  10  12       89.02       69.09     37.71 o
  -9  10  12        4.09        2.61     54.19 o
  -8  10  12       93.53      117.56     52.45 o
  -7  10  12        1.83       57.93     36.17 o
  -6  10  12      127.55      182.13     32.40 o
  -5  10  12     1461.52     1628.66     55.93 o
  -4  10  12      805.11      841.12     52.37 o
  -3  10  12      986.97      886.03     47.60 o
  -2  10  12      228.16      323.62     64.09 o
  -1  10  12      405.75      543.19     51.47 o
   0  10  12      137.17      172.72     59.85 o
   1  10  12       19.99       -4.84     41.36 o
 -12  11  12        9.42      -15.23     35.09 o
 -11  11  12        9.09       19.65     33.38 o
 -10  11  12       24.56       -1.74     35.44 o
  -9  11  12        5.43      -33.31     33.31 o
  -8  11  12      115.45      138.38     52.64 o
  -7  11  12       46.96       50.62     34.98 o
  -6  11  12       52.55       44.46     29.22 o
  -5  11  12      649.52      651.36     39.82 o
  -4  11  12       60.52       31.24     29.04 o
  -3  11  12      147.98      170.75     35.80 o
  -2  11  12      283.56      267.61     34.96 o
  -1  11  12      368.94      371.01     48.46 o
   0  11  12      377.96      422.14     51.67 o
 -12  12  12        7.62       20.42     35.38 o
 -11  12  12        2.18      -11.08     32.27 o
 -10  12  12      624.95      654.94    139.15 o
  -9  12  12      888.26      931.03     56.85 o
  -8  12  12      768.53      665.13     69.44 o
  -7  12  12      443.54      438.43     45.26 o
  -6  12  12     1163.17     1177.49     58.10 o
  -5  12  12      129.85      171.33     30.87 o
  -4  12  12      132.28       89.17     32.24 o
  -3  12  12      175.95      231.27     32.93 o
  -2  12  12       26.87       32.17     32.98 o
  -1  12  12      506.48      482.37     71.53 o
   0  12  12      443.44      610.90     71.76 o
 -11  13  12        2.16      -32.06     32.06 o
 -10  13  12        0.62        0.22     37.63 o
  -9  13  12      413.15      432.61     44.42 o
  -8  13  12     1472.55     1402.88     86.02 o
  -7  13  12       75.18      -18.18     37.07 o
  -6  13  12      688.96      648.62     50.01 o
  -5  13  12     1260.99     1210.33     49.53 o
  -4  13  12       23.71      -12.33     36.14 o
  -3  13  12     1322.82     1377.46     59.52 o
  -2  13  12      785.64      796.50     43.47 o
  -1  13  12       46.10       37.70     42.71 o
   0  13  12      697.82      783.67     80.08 o
 -11  14  12        1.34       -5.23     38.88 o
 -10  14  12       78.39      196.36     42.18 o
  -9  14  12       12.25      -48.03     53.82 o
  -8  14  12      212.65      231.21     39.37 o
  -7  14  12      432.69      400.58     43.96 o
  -6  14  12      451.15      385.33    119.32 o
  -5  14  12     1293.79     1317.02     52.24 o
  -4  14  12     1306.91     1266.34     60.95 o
  -3  14  12      809.85      823.37     77.63 o
  -2  14  12      462.16      542.15     49.70 o
  -1  14  12     1532.24     1605.16     90.77 o
 -10  15  12       27.66       89.98     40.24 o
  -9  15  12      346.96      332.67     43.16 o
  -8  15  12     1444.09     1330.02    127.76 o
  -7  15  12      801.85      891.98     77.01 o
  -6  15  12      104.16       89.42     54.58 o
  -5  15  12      131.35      117.47     32.64 o
  -4  15  12      298.57      339.10     36.27 o
  -3  15  12       99.09      113.04     34.54 o
  -2  15  12       17.53      -40.41     41.61 o
  -1  15  12        1.32       -8.08     60.01 o
 -10  16  12     1455.18     1553.09    166.83 o
  -9  16  12      191.43      199.99     41.29 o
  -8  16  12      198.87      130.94     38.75 o
  -7  16  12      794.59      690.52     71.71 o
  -6  16  12      701.83      709.41     50.73 o
  -5  16  12      209.01      279.00     36.99 o
  -4  16  12       31.87      105.01     32.46 o
  -3  16  12      742.88      717.20     43.00 o
  -2  16  12      315.50      302.84     38.82 o
  -9  17  12       44.02       83.54     39.83 o
  -8  17  12       96.59       97.74     38.95 o
  -7  17  12       69.85       66.72     53.72 o
  -6  17  12      289.17      262.63     47.85 o
  -5  17  12      442.95      531.06     41.47 o
  -4  17  12       20.88       -4.45     33.27 o
  -3  17  12      124.84       85.57     32.86 o
  -2  17  12      430.14      496.42     49.89 o
  -9  18  12        9.52       -5.73     39.33 o
  -8  18  12       11.14      -35.37     35.37 o
  -7  18  12      626.24      498.22     65.18 o
  -6  18  12      125.70       60.21     68.16 o
  -5  18  12      463.71      474.85     46.66 o
  -4  18  12      604.31      556.84     44.39 o
  -3  18  12       77.28       43.44     36.40 o
  -7  19  12      383.43      396.78     62.53 o
  -6  19  12      196.09      206.43     44.69 o
  -5  19  12       18.82      -15.62     31.80 o
  -4  19  12       33.77       27.33     34.18 o
 -12   1  13      256.76      261.47     34.69 o
 -10   1  13       29.52      118.36     48.87 o
  -9   1  13      168.94      142.36     25.34 o
  -8   1  13       75.26      139.24     21.68 o
  -7   1  13      606.14      628.31     28.22 o
  -6   1  13      305.28      348.01     26.73 o
  -5   1  13        8.24       -9.83     22.29 o
  -4   1  13      206.82      144.81     36.74 o
  -3   1  13       17.32       87.02     28.84 o
  -2   1  13      388.84      481.36     35.87 o
  -1   1  13      427.92      590.36     41.94 o
 -12   2  13       30.82       69.52     32.07 o
 -11   2  13      231.59      314.20     58.87 o
 -10   2  13       21.06       12.34     46.53 o
  -9   2  13      278.58      246.15     54.00 o
  -8   2  13        5.90       13.31     20.35 o
  -7   2  13       56.76       78.09     20.59 o
  -6   2  13       44.05       46.56     20.68 o
  -5   2  13        9.44        6.87     23.57 o
  -4   2  13      140.62      112.75     29.21 o
  -3   2  13        6.93        1.58     28.90 o
  -2   2  13       73.47       79.21     30.68 o
  -1   2  13      418.02      484.21     40.85 o
 -12   3  13        2.34       15.17     26.90 o
 -11   3  13       90.68      114.53     39.62 o
 -10   3  13     1005.92      984.87     75.12 o
  -9   3  13       75.01       27.95     46.89 o
  -8   3  13      366.54      460.34     54.09 o
  -7   3  13      278.43      309.29     24.90 o
  -6   3  13     1721.64     1780.30     56.29 o
  -5   3  13      681.86      703.48     70.27 o
  -4   3  13      268.77      320.47     31.91 o
  -3   3  13     1493.54     1826.60     52.39 o
  -2   3  13      381.20      449.98     35.45 o
  -1   3  13      511.35      722.17     60.04 o
 -11   4  13      402.64      432.20     41.52 o
 -10   4  13      146.19      125.69     51.79 o
  -9   4  13       32.88       19.86     48.40 o
  -8   4  13      185.03      224.87     32.58 o
  -7   4  13        3.72      -17.57     29.19 o
  -6   4  13        0.54        1.30     23.91 o
  -5   4  13      396.73      444.95     31.46 o
  -4   4  13       85.29       77.04     27.22 o
  -3   4  13      617.93      777.19     44.17 o
  -2   4  13      159.89      161.33     42.10 o
  -1   4  13       10.32       39.03     41.78 o
 -11   5  13      330.99      348.24     52.14 o
 -10   5  13      141.68      148.03     54.14 o
  -9   5  13      605.52      633.03     65.52 o
  -8   5  13      324.60      341.18     41.21 o
  -7   5  13       14.12       29.33     28.32 o
  -6   5  13      301.38      228.21     33.90 o
  -5   5  13       27.11       15.56     25.53 o
  -4   5  13      170.17      143.95     28.06 o
  -3   5  13       81.58       77.44     34.19 o
  -2   5  13       63.71      101.40     35.66 o
  -1   5  13      458.20      448.40     49.63 o
 -11   6  13      155.94      150.98     34.00 o
 -10   6  13      339.45      199.39     56.60 o
  -9   6  13      207.10      207.26     54.93 o
  -8   6  13       20.22       30.82     50.11 o
  -7   6  13      227.46      209.39     34.03 o
  -6   6  13      407.84      390.81     36.06 o
  -5   6  13      749.32      711.28     42.01 o
  -4   6  13      415.65      425.51     35.85 o
  -3   6  13       13.66       65.04     32.90 o
  -2   6  13       15.32       36.36     33.26 o
  -1   6  13        5.97      -14.46     40.22 o
 -11   7  13       21.81        0.94     32.22 o
 -10   7  13      178.04      287.41     58.60 o
  -9   7  13        2.84      -48.66     48.66 o
  -8   7  13      168.54      157.13     53.81 o
  -7   7  13     1695.09     1984.31     73.15 o
  -6   7  13     1162.07     1239.29     50.48 o
  -5   7  13      161.82      131.80     33.77 o
  -4   7  13      258.89      321.87     37.27 o
  -3   7  13      434.65      538.32     52.33 o
  -2   7  13      184.13      296.85     39.09 o
 -11   8  13      655.14      668.26     52.00 o
 -10   8  13      373.10      283.64     59.57 o
  -9   8  13       27.67      -45.44     49.29 o
  -8   8  13      179.60      229.67     57.38 o
  -7   8  13       30.39       41.70     31.72 o
  -6   8  13        0.32      -11.73     34.44 o
  -5   8  13     1040.12     1092.62     48.50 o
  -4   8  13        1.56        3.08     32.01 o
  -3   8  13       55.94       82.66     44.76 o
  -2   8  13      447.28      541.25     54.19 o
 -10   9  13       17.38       -1.51     52.26 o
  -9   9  13       70.12      134.46     54.99 o
  -8   9  13       85.97       73.82     53.35 o
  -7   9  13        5.94       22.19     31.76 o
  -6   9  13       11.18       22.19     42.30 o
  -5   9  13      737.34      753.83     86.10 o
  -4   9  13        1.03       64.97     57.59 o
  -3   9  13        0.22       11.12     42.70 o
  -2   9  13      543.58      695.06     79.81 o
 -10  10  13      109.87      142.68     53.36 o
  -9  10  13      361.78      281.28     56.45 o
  -8  10  13       80.89       51.21     52.60 o
  -7  10  13      197.02      205.21     34.58 o
  -6  10  13       34.38       25.74     30.54 o
  -5  10  13      274.75      294.37     37.15 o
  -4  10  13       49.90       22.89     33.11 o
  -3  10  13       29.71       67.54     45.29 o
  -2  10  13        1.95      -21.83     61.26 o
 -10  11  13      476.91      489.20     67.85 o
  -9  11  13      108.93       54.69     54.63 o
  -8  11  13       19.92      -24.92     47.57 o
  -7  11  13     1156.36     1358.38     51.65 o
  -6  11  13     1488.17     1524.15     55.65 o
  -5  11  13       13.24      -31.83     31.83 o
  -4  11  13       20.91       43.32     34.73 o
[truncated: 1,964 more chars]
